# Supplementary material for: Rapid room-temperature phosphorescence chiral recognition of natural amino acids
Source: Nat Commun. 2024 Apr 17;15:3314. doi: 10.1038/s41467-024-47648-z (PMC11024135; doi:10.1038/s41467-024-47648-z)
Supplement: Supplementary file 3 — Source Data [file 41467_2024_47648_MOESM3_ESM.xlsx]

## Sheet: fig 2b
steady-state emission excited @298 nm
Wavelength (nm)	Intensity (a.u.)	Intensity (a.u.)	Intensity (a.u.)
	0.1% L@L @298nm	0.1% D@L @298nm	F-Ph-L solid @298nm
320	15199.7	15248.2	14690.7
321	14349.8	15741.6	13677.9
322	15770.3	16387.9	12397.8
323	14384.9	16100.8	12974.6
324	16118.5	16793	11838.9
325	18088.5	17029.8	11690.8
326	21618.2	18500.9	11294.8
327	23894.8	18109.5	11770.1
328	26699.4	18502.6	10958
329	33128.8	19549	10275.5
330	39992.5	22273.8	11136.9
331	47405.6	27109.6	10075.8
332	58709.3	31802.6	9730.49
333	68535.8	36655.9	9834.01
334	83437.5	42932.9	9912.18
335	100817	50379.1	9493.99
336	113424	56383.4	9181.4
337	134536	62612.3	8817.03
338	151792	68575.3	8534.56
339	165702	73631.1	7981.45
340	177724	77130.4	8523.99
341	189968	85818.3	8079.95
342	196892	91961.5	7486.26
343	205939	94155.8	7772.58
344	207768	101418	7929.17
345	202804	106819	7893.12
346	204165	114236	7433.23
347	197912	118584	7180.5
348	198092	123245	6884.19
349	199295	130112	6797.69
350	201341	132191	6325.51
351	207346	136505	6543.61
352	209337	138527	6620.11
353	217195	145885	6886.13
354	219097	144412	6674.85
355	226507	146065	6176.66
356	227215	147386	6571.45
357	228309	144663	6262.18
358	221520	142580	6264.21
359	221615	140330	5949.4
360	214777	141412	5883.2
361	202806	141720	6157.7
362	195481	140459	5846.99
363	183057	137205	5762.21
364	180396	136726	5281.32
365	169020	133363	5454.71
366	159189	133243	5667.53
367	154884	131664	5086.22
368	149318	127862	5621.37
369	140252	125262	5482.52
370	137484	123520	5416.01
371	133333	119753	5086.45
372	131777	119722	5062.58
373	125476	114644	4534.46
374	123036	112102	4900.13
375	122710	107666	5347.92
376	118239	106874	4632.69
377	113871	100559	4964.78
378	108921	97606.8	4690.86
379	105526	94310.2	5033.74
380	99582	91626.5	4826.36
381	97941.3	86907.9	4626.24
382	90419.7	88032.8	4805.21
383	87512.8	82708.2	4783.83
384	82942.6	81413.7	5030.89
385	77235.5	79749.5	4863.77
386	73773.8	77079.2	4349.27
387	69074.3	75636.7	4817.24
388	65569.6	71676.6	4529.41
389	61138.8	72517.9	4496.84
390	61489.1	68737.4	5122.4
391	56858.3	64673.3	4579.8
392	53784.3	63527.5	4291.03
393	52835.7	61940.8	4557.59
394	50701.3	58606	4652.23
395	48894.1	55822.9	4987.96
396	46123.8	54619.5	4840.33
397	45176.2	52857.6	4703.13
398	43059.4	50920.3	4766.58
399	43128.4	47958.2	4709.83
400	40111.6	45753.3	4723.12
401	37860.6	45559	4450.65
402	36969.8	42715.5	4749.52
403	34980	42434.6	4252.55
404	34200.9	42282.2	4238.36
405	32509	40193.6	4753.2
406	30412.1	38670.1	4679.57
407	30289.1	37652	4227.81
408	28764.2	36016.6	4408.73
409	27346.7	35584.6	4866.88
410	26006.5	35653.8	4474.68
411	24860.7	33644.2	4530.41
412	22869.5	33152.5	4719.92
413	23509.3	31723.2	4703.92
414	22914	30548.6	4687.89
415	20688	29186	4506.81
416	20628.7	27841.5	4502.86
417	19426.6	27899.4	4354.78
418	19389	26280.6	4494.96
419	19166.4	25620.3	4665.71
420	18964.7	24776.4	4774.56
421	17528.4	23764.3	4974.41
422	17345.1	23072.1	5091.85
423	16476.4	22074.3	4646.15
424	15998.2	21630.7	4753.45
425	16184.6	21770.1	4635.85
426	15638.2	19728.8	4447.64
427	15143.7	19057	4575.72
428	14273.5	19587.9	4662.81
429	14757.7	19283.6	4393.74
430	14468.7	18421.1	4684.03
431	13412.2	17713.8	4463.97
432	12986.9	17231.5	4548.46
433	13119.2	17327	4430.37
434	12988.3	16583.9	4625.71
435	11637.6	16609.4	4638.92
436	12394	15588.3	4746.01
437	12001.4	15495.1	4319.29
438	11699.9	15190.8	4698.07
439	11378.8	14112.9	4774.67
440	11038.1	14563.5	4590.01
441	10754.5	14476.4	4755.24
442	10050.6	13327.3	4378.98
443	9608.57	12761.4	4473.99
444	10567.2	12826.5	4438.8
445	10105.5	12691.8	4453.62
446	9942.88	11839.6	4212.75
447	9361.18	11926	4461.03
448	9807.45	11523.5	4070.64
449	10413	11789.5	4747.71
450	9313.2	11806	5264.85
451	9225.8	11552.3	4422.37
452	9449.45	10821	4870.95
453	9025.97	10780.5	4300.01
454	8933.7	11003.9	4589.23
455	8839.84	10655	4686.55
456	8721.21	10533.4	4468.72
457	8653.03	10379.5	4435.07
458	8895.41	10358.9	4432.14
459	8274.49	10275.4	4616.62
460	8621.37	10326.8	4436.24
461	8594.16	9907.45	4675.31
462	8840.73	10813.5	5053.35
463	8516.99	10095.4	5000.03
464	8413.67	9828.36	4914.18
465	8789.84	10263.7	4784.75
466	9129.19	10845.6	5320.89
467	9686.7	10473.3	5322.84
468	8939.26	8809.39	5378.71
469	8532.73	8304.46	5119.64
470	8362.49	8690	4989.11
471	7907.01	8873.43	4930.9
472	8815.38	9831.69	4772.24
473	8211.56	9033.83	5533.64
474	8170.09	8237.15	4761.23
475	7835.31	8082.62	4395.42
476	8276.89	8706.56	4590.73
477	8506.98	7926.96	4173.88
478	8521.84	8579.04	4117.94
479	9341.62	8754.9	4302.67
480	9904.1	8966.91	4743.79
481	10301.6	8197.1	5313.58
482	10352	8938.23	4288.02
483	11071.6	9639.24	4003.63
484	10535.4	9013.46	3810.67
485	10479.5	8724.99	4315.08
486	10822.7	9060.56	4131.42
487	10175.9	8992.14	4304.75
488	10784.2	9895.54	4623.52
489	10649.6	9129.92	4474.51
490	10828.3	9447.5	4590.52
491	10392.3	9187.53	4429.49
492	10281.8	8802.47	4878.04
493	9518.85	8892.45	4311.12
494	9723.23	8513.99	4491.44
495	9098.56	8478.77	4301.36
496	8931.95	8260.19	4167.41
497	8951.19	8064.81	4294.57
498	8168.53	8055.77	3984.04
499	9228.29	8096.75	4073.52
500	9273.34	8301.84	4428.49
501	9178.62	7858.32	4595.66
502	9120.34	7255.4	4381.34
503	8585.12	7981.08	3945.56
504	8896.1	7409.11	4267.03
505	8091.46	7076.78	4175.82
506	8668.58	7673.39	4412.86
507	8619.9	7011.9	3901.36
508	7773.89	7654.49	4178.8
509	8505.07	7209.95	3912.07
510	8734.38	6732.19	4232.82
511	8599.37	7490.65	4488.98
512	7985.86	7958.65	4108.57
513	8390.77	7870.62	4147.48
514	8979.05	8001.27	4641.01
515	9282.89	7176.92	4544.46
516	9320.09	7966.72	4422.86
517	10129.6	7530.47	4074.32
518	9478.19	8431.34	4074.21
519	9699.97	7905.26	4472.53
520	9278.55	8217.32	4474.35
521	9978.17	7191.22	3985.49
522	9974.1	8040.35	3663.96
523	9690.9	8388.05	4186.7
524	10567.2	8548.12	4627.78
525	9866.91	7685.8	4362.21
526	10372.5	9072.17	4274.53
527	9333.72	8535.84	4561.48
528	9780.04	7960.5	4412.39
529	9926.35	9147.52	4367.6
530	10765.8	8581.92	4244.82
531	9468.55	7918.87	4494.07
532	9852.33	8337.78	4262.58
533	9532.9	8478.93	4908.03
534	9160.07	8351.83	4659.28
535	9562.98	8237.89	4933.15
536	8963.38	8094.4	4232.26
537	9082.97	8320.64	4379.29
538	8451.36	7911.91	4642.53
539	8550.14	7874.7	4909.33
540	9313.5	7802.75	5096.69
541	9070.61	8233.84	4685.92
542	8923.85	7068.23	4824.62
543	9045.67	8042.48	4607.85
544	9579.57	8191.48	5158.23
545	8531.79	8082.74	5163.98
546	8479.22	8479.22	5449.69
547	8758.17	7371.61	5160.13
548	9093.56	8138.21	5201.38
549	7667.79	7507.3	5260.46
550	8536.88	7943.79	5158.07
551	8391.42	7992.69	5455.33
552	8918.52	8059.56	5373.04
553	8494.98	7149.79	5196.49
554	8992.19	7896.04	4756.2
555	7960.48	7885.56	5431.86
556	10004	9115.17	5843.54
557	9889.52	8324	5383.87
558	9385.62	9347.08	5723.88
559	10193.3	8656.55	6769.62
560	9738.23	9463.36	6911
561	9828.56	9035.94	6380.64
562	10338.8	9238.97	6699.25
563	10554.1	8677.36	6195.23
564	10629	9101.83	6088.25
565	10847.3	9717.38	7169.91
566	12700.1	11807.7	7781.91
567	13812.2	11590.5	10353.9
568	12806	11832.3	10139
569	11499.5	10366.7	8250.58
570	11093.2	10165.2	6755.22
571	11371.4	9541.49	6862.03
572	11454.8	10619.4	7673.21
573	10961	10717	7987.8
574	11038.5	10926.5	7747.07
575	11544.7	10437.7	7975.12
576	12544.1	12521.3	8187.89
577	12017.8	12202	7505.35
578	12571.6	12083.6	9504.19
579	13485.3	14306.1	10624.1
580	13395.9	13656.3	10981.8

## Sheet: fig 2c
delayed emission excited @247nm
Wavelength (nm)	Intensity (a.u.)	Intensity (a.u.)	Intensity (a.u.)
	0.1% L@L @247nm	0.1% D@L @247nm	F-Ph-L solid @247nm
450	1636.29	737.876	372.927
451	1943.44	767.146	404.13
452	2282.19	860.233	379.188
453	2430.93	924.908	378.279
454	2694.39	957.619	425.268
455	2903.2	973.202	420.456
456	3231.07	982.295	438.635
457	3390.91	1047.25	465.217
458	3834.26	1067.03	470.201
459	4121.61	1107.78	485.631
460	4809.76	1189.62	516.864
461	5330.9	1255.5	459.126
462	6266.58	1357.76	528.545
463	7297.71	1343.23	545.554
464	8453.03	1465.74	555.239
465	9855.72	1646.89	599.161
466	11756.4	1781.86	612.546
467	14368.4	2167.93	558.144
468	17296.3	2275.94	609.298
469	20547	2601.12	625.009
470	25137.7	2973.81	621.182
471	30889	3423.08	660.016
472	37140.6	3865.29	735.72
473	43659.1	4416.91	695.594
474	51805.8	5051.82	741.009
475	60811.9	5680.32	777.91
476	69882	6447.38	794.898
477	78885.2	7087.64	847.286
478	88134.2	7843.53	817.868
479	98167.6	8584.63	816.817
480	106569	9432.03	785.617
481	113228	9628.39	867.381
482	118703	10160.4	869.287
483	125678	10832.1	825.382
484	127824	10861	876.571
485	128601	11054.4	925.845
486	129568	11248.9	942.965
487	130954	11426.7	906.389
488	130082	11582.8	901.887
489	127615	11233.3	845.453
490	123676	11117.8	966.552
491	122519	10958.1	929.705
492	120684	10534.8	936.485
493	118170	10502.7	997.33
494	115629	10469.7	969.855
495	112657	9939	954.481
496	108301	9978.16	982.763
497	104814	9773.9	978.764
498	101988	9650.64	1003.53
499	100871	9504.88	994.493
500	97438.2	9508.01	1024.48
501	95648.1	9564.55	1051.16
502	93526.9	9277.45	961.851
503	92434	9243.15	1035.87
504	91995.8	8884.46	980.123
505	93444.7	9305.18	1056.31
506	94102.5	9335.09	1047.56
507	95670.3	9531.97	1082.1
508	98652.7	9770.42	953.827
509	102958	9921.7	934.623
510	106945	10509.5	986.313
511	109653	10539.6	1022.19
512	114632	11215.6	1092.44
513	121908	11430.9	970.482
514	128205	12015.7	1063.16
515	134350	12771.6	1069.61
516	140244	13120.7	1018.51
517	146116	13376.4	1091.64
518	150647	13914.5	1094.94
519	153866	14151.1	1118.13
520	155948	14383.9	1045.45
521	158705	14625	1101.79
522	158466	14559.9	1022.13
523	158334	14650.5	1033.5
524	158896	14576	1031.67
525	155955	14346.3	1065.33
526	155451	14201.6	1052.19
527	149790	13978	1028.21
528	148021	13810.3	947.678
529	144894	13405.2	1049.14
530	140773	13132.8	1044.29
531	135374	12905.7	1059.98
532	131682	12623.8	1047.69
533	128063	12054.6	954.863
534	124922	11976.2	1004.76
535	121148	11662.4	895.631
536	118495	11536.5	1034.73
537	113923	11176.9	992.638
538	110881	10929.6	1015.14
539	106397	10821.9	1046.12
540	103546	10278.1	1029.3
541	100220	10195.2	1010.82
542	95910.3	10256.5	917.689
543	93289.4	9729.19	947.075
544	91153.3	9572.72	980.235
545	90652.8	9087.91	944.714
546	87532.7	9398.53	853.146
547	86386.5	9128.51	928.472
548	85251.3	8898.96	950.048
549	85158.8	8939.22	886.254
550	83976	8885.55	947.145
551	83080.5	8601.66	920.7
552	82975.1	9174.38	902.817
553	84186.9	8738.22	891.88
554	86167.1	8997.77	837.909
555	84849.4	9192.95	771.698
556	84844.8	8926.06	837.764
557	87915.5	9215.58	868.674
558	88932.2	9069.56	846.055
559	91094.2	8956.13	867.6
560	90009.9	9410.35	844.241
561	89546.9	9067.64	867.925
562	88460.2	9294.97	827.908
563	90823.7	9389.71	791.052
564	90625.3	9348.21	773.757
565	90476.4	9105.17	768.351
566	90554.4	9066.44	747.063
567	90376.8	9199.06	811.127
568	88990.1	9059.46	804.345
569	87400.6	8955.94	763.072
570	84565.4	8786.1	852.496
571	83483.7	8386.92	775.518
572	81665.8	8354.78	738.739
573	80423.8	8245.18	710.026
574	77206.5	8138.9	732.165
575	75171.8	7952.53	677.773
576	73431	7606.3	757.209
577	71614	7595.14	828.812
578	68557.9	7317.53	748.251
579	66218.7	7209.36	724.688
580	64340.8	6700.34	702.932
581	62070.3	6632.72	652.516
582	59907.1	6499.73	685.453
583	58543.1	6399.46	648.232
584	55911.6	6190.26	642.153
585	55400.1	5975.91	650.743
586	52159.1	5556.42	636.882
587	51945.1	5656.94	675.795
588	50328.1	5589.74	633.572
589	48295.7	5479.07	634.283
590	46592.2	5459.09	530.817
591	45368.7	5296.39	564.843
592	43946.1	4975.73	596.769
593	42515.1	4990.75	578.327
594	42652	4732.21	605.377
595	41144.7	4724.39	553.725
596	40410.9	4532.65	592.414
597	38601.8	4736.86	537.141
598	38929.9	4502.94	553.732
599	37689.9	4567.19	635.83
600	38281.4	4620.36	570.38
601	37145	4135.27	504.231
602	35749	4113.05	571.258
603	36078.9	4281.86	482.671
604	35593.6	4082.21	493.816
605	35180.6	4352.21	538.356
606	35229.8	4062.98	495.635
607	35277	4016.63	510.589
608	34937.5	4124.66	510.105
609	34907.4	4177.12	474.673
610	35133.6	3980.16	511.918
611	35060.7	4024.9	437.49
612	35739.2	3967.74	466.021
613	34247	4027.5	441.961
614	33611.6	3963.02	541.635
615	33999.2	3708.45	432.482
616	32647.4	3702.25	455.449
617	32262.3	3701.6	394.977
618	31987.3	3508.51	463.789
619	31766.4	3528.01	369.293
620	30647.6	3296.38	424.754
621	29760.3	3289.94	496.803
622	29606.1	3446.21	387.885
623	29010	3072.58	464.856
624	28051	3204.84	379.067
625	26987.3	3176.58	395.618
626	26070.2	3265.67	417.565
627	25619.9	3103.99	427.998
628	24977.2	3037.38	385.764
629	24105.8	3091.02	453.349
630	23900.4	2906.52	363.838
631	22883.2	2681.66	403.097
632	22050.5	2724.57	352.946
633	21551.5	2658.47	344.859
634	20525.2	2576.16	362.964
635	19821.2	2710.43	385.923
636	19454.6	2282.91	398.604
637	19548.6	2436.72	475.458
638	18201.6	2265.39	378.335
639	17115.3	2407.13	456.284
640	16612.4	2255.08	413.431
641	16368.4	2297.66	351.294
642	16302.8	2278.27	388.506
643	15476.6	2267.7	368.259
644	14977.6	1952.97	323.047
645	14727.6	1923.14	291.684
646	14857.4	1980.99	355.177
647	14171.3	2004.23	455.508
648	13880	1730.52	327.673
649	12703.1	1843.58	331.43
650	12611.4	1681.17	288.051
651	12584	1730.96	371.678
652	12873.9	1905.25	392.891
653	11743.5	1630.88	272.723
654	11849.6	1586.2	237.654
655	11551.2	1590.18	397.546
656	11182.8	1544.81	369.164
657	11294.7	1451.43	357.099
658	10330.7	1641	309.513
659	10218.1	1414.9	485.447
660	10062.5	1548.08	264.013
661	10259.1	1591.93	365.962
662	9923.7	1531.01	371.906
663	10397.2	1398.05	264.495
664	10061.8	1260.13	441.364
665	9769.46	1435.54	441.704
666	9032.52	1387.59	350.2
667	9346.75	1350.61	322.534
668	8976.39	1325.28	280.085
669	8852.64	1353.93	298.56
670	9087.03	1516.86	282.206
671	9052.2	1378.29	294.322
672	8952.29	1475.01	394.31
673	8687.8	1262.33	363.848
674	8318.9	1162.53	324.603
675	8148.04	1235.25	291.55
676	8132.41	1413.99	304.673
677	8413.08	1312.06	278.316
678	7962.17	1391.76	307.482
679	7811.59	1300.56	321.024
680	7760.06	1356.13	585.98
681	7525.2	1400.83	435.625
682	7588.3	1446.22	339.774
683	6857.42	1163.63	399.72
684	7441.72	1403.24	289.702
685	6724.07	1411.22	212.145
686	7070.19	1194.03	310.261
687	6734.74	1034.64	287.4
688	6020.79	1356.38	331.778
689	7044.85	1053.25	308.026
690	5947.31	1132.82	434.923
691	6026.06	1372.37	350.833
692	6061.09	1241.68	368.296
693	6178.67	1158.5	343.259
694	5738.77	1136.82	251.413
695	5623.23	1080.11	256.107
696	5997.18	1476.58	261.241
697	5420.13	1030.75	347.444
698	5264.87	1487.39	377.749
699	5171.97	1335.09	312.724
700	5586.46	1323.11	343.028
701	5773.05	1074.64	499.831
702	5159.92	1401.46	305.773
703	5220.09	1467.34	298.662
704	4961.28	1283.32	463.053
705	5443.84	1468.76	363.821
706	5416.22	1704.6	426.149
707	5004.67	1471.96	378.504
708	4544.41	1414.77	500.171
709	5592	1762.06	451.438
710	5622.24	1498.28	430.198
711	5080.21	1319.34	454.944
712	5299.36	1363.58	433.865
713	5333.22	1582.56	538.07
714	4862.95	1502.51	323.119
715	5325.09	1434.31	593.509
716	5013.46	1816.96	454.24
717	4822.25	1767.59	549.153
718	5424.49	1749.84	437.459
719	5564.73	1623.05	1105.81
720	5506.42	1980.86	454.325
721	4782.52	1890.76	481.96
722	5065.42	1738.87	453.619
723	5162.94	1984.26	269.706
724	4789.38	1668.43	569.229
725	5098.09	2139.2	319.88
726	4588.89	2059.9	489.482
727	5157.82	2537.32	457.549
728	4939.66	2098.83	487.606
729	4990.26	2462.73	604.88
730	5215.29	1958.48	572.142
731	4534.14	2109.95	1436.56
732	4417.19	2654.89	823.932
733	5458.7	2566.06	466.556
734	5134.01	2281.78	522.908
735	5568.15	2372.52	629.443
736	5094.26	1978.35	840.8
737	4948.9	2726.95	378.742
738	4999.3	2731.57	670.009
739	4889.87	2786.7	552.083
740	5710.47	2654.16	589.814
741	5085.57	2515.44	765.57
742	5351.77	2480.77	808.341
743	4544.94	3380.3	738.552
744	4601.13	2951.67	723.448
745	5039.36	2740.71	589.399
746	4266.61	2644.1	570.884
747	4838.46	2572.34	489.97
748	5428.76	2995.18	904.793
749	5179.54	2732.77	667.303
750	4594.12	2847.06	744.118

## Sheet: fig 2d
Time-resolved emission
Time (s)	Intensity	Time (s)	Intensity
	0.1% L@L		0.1% D@L
0.00273	8583	0.00137	9207
0.00546	9423	0.00273	9288
0.00819	9524	0.0041	9414
0.01092	10182	0.00546	9520
0.01365	10203	0.00683	9585
0.01638	10476	0.00819	9722
0.01911	10837	0.00956	9654
0.02185	10728	0.01092	9746
0.02458	11077	0.01229	9841
0.02731	11397	0.01365	9743
0.03004	11614	0.01502	9741
0.03277	11530	0.01638	9757
0.0355	11696	0.01775	9825
0.03823	11887	0.01911	9875
0.04096	12069	0.02048	9729
0.04369	12516	0.02185	9915
0.04642	8672	0.02321	9885
0.04915	3531	0.02458	9977
0.05188	3510	0.02594	10053
0.05461	3439	0.02731	9951
0.05734	3385	0.02867	9789
0.06007	3313	0.03004	9963
0.06281	3359	0.0314	10177
0.06554	3318	0.03277	9990
0.06827	3408	0.03413	10022
0.071	3320	0.0355	9920
0.07373	3325	0.03686	10080
0.07646	3237	0.03823	10196
0.07919	3194	0.03959	10089
0.08192	3118	0.04096	10235
0.08465	3176	0.04233	9982
0.08738	3127	0.04369	10132
0.09011	3004	0.04506	10017
0.09284	3018	0.04642	10087
0.09557	3065	0.04779	10104
0.0983	2969	0.04915	10216
0.10103	2955	0.05052	10126
0.10377	2933	0.05188	10331
0.1065	2931	0.05325	10263
0.10923	3000	0.05461	9990
0.11196	2939	0.05598	10210
0.11469	2866	0.05734	10191
0.11742	2831	0.05871	10280
0.12015	2867	0.06007	10316
0.12288	2841	0.06144	10098
0.12561	2700	0.06281	10056
0.12834	2798	0.06417	10212
0.13107	2655	0.06554	9912
0.1338	2616	0.0669	10294
0.13653	2796	0.06827	10203
0.13926	2667	0.06963	10358
0.14199	2728	0.071	10373
0.14473	2574	0.07236	10372
0.14746	2624	0.07373	10311
0.15019	2579	0.07509	10103
0.15292	2558	0.07646	10315
0.15565	2599	0.07782	10303
0.15838	2540	0.07919	10286
0.16111	2572	0.08055	10421
0.16384	2573	0.08192	10210
0.16657	2421	0.08329	10400
0.1693	2462	0.08465	10342
0.17203	2439	0.08602	10370
0.17476	2427	0.08738	10440
0.17749	2413	0.08875	10535
0.18022	2355	0.09011	10414
0.18296	2446	0.09148	10506
0.18569	2355	0.09284	10390
0.18842	2397	0.09421	10489
0.19115	2301	0.09557	10441
0.19388	2297	0.09694	10244
0.19661	2207	0.0983	10463
0.19934	2347	0.09967	10533
0.20207	2316	0.10103	10434
0.2048	2266	0.1024	10405
0.20753	2169	0.10377	10464
0.21026	2255	0.10513	10444
0.21299	2251	0.1065	10657
0.21572	2099	0.10786	10475
0.21845	2223	0.10923	10492
0.22118	2219	0.11059	10461
0.22392	2116	0.11196	10528
0.22665	2136	0.11332	1401
0.22938	2177	0.11469	981
0.23211	2147	0.11605	986
0.23484	2038	0.11742	971
0.23757	2160	0.11878	926
0.2403	2053	0.12015	926
0.24303	2034	0.12151	979
0.24576	1985	0.12288	917
0.24849	1981	0.12425	930
0.25122	1993	0.12561	932
0.25395	1936	0.12698	858
0.25668	1956	0.12834	923
0.25941	1953	0.12971	880
0.26214	1989	0.13107	914
0.26488	1970	0.13244	931
0.26761	1969	0.1338	897
0.27034	2032	0.13517	912
0.27307	1981	0.13653	840
0.2758	1947	0.1379	836
0.27853	1865	0.13926	816
0.28126	1913	0.14063	801
0.28399	1868	0.14199	864
0.28672	1851	0.14336	774
0.28945	1884	0.14473	814
0.29218	1807	0.14609	829
0.29491	1874	0.14746	780
0.29764	1802	0.14882	795
0.30037	1867	0.15019	802
0.3031	1768	0.15155	782
0.30584	1704	0.15292	811
0.30857	1823	0.15428	789
0.3113	1804	0.15565	729
0.31403	1765	0.15701	745
0.31676	1751	0.15838	772
0.31949	1706	0.15974	725
0.32222	1648	0.16111	800
0.32495	1685	0.16247	730
0.32768	1661	0.16384	784
0.33041	1614	0.16521	755
0.33314	1644	0.16657	773
0.33587	1598	0.16794	678
0.3386	1741	0.1693	726
0.34133	1661	0.17067	716
0.34406	1659	0.17203	684
0.3468	1627	0.1734	751
0.34953	1652	0.17476	718
0.35226	1568	0.17613	699
0.35499	1658	0.17749	718
0.35772	1586	0.17886	743
0.36045	1577	0.18022	697
0.36318	1640	0.18159	700
0.36591	1542	0.18296	724
0.36864	1538	0.18432	639
0.37137	1535	0.18569	702
0.3741	1461	0.18705	677
0.37683	1567	0.18842	692
0.37956	1451	0.18978	687
0.38229	1533	0.19115	695
0.38502	1518	0.19251	597
0.38776	1533	0.19388	662
0.39049	1534	0.19524	696
0.39322	1464	0.19661	673
0.39595	1531	0.19797	641
0.39868	1491	0.19934	594
0.40141	1480	0.2007	633
0.40414	1376	0.20207	671
0.40687	1396	0.20344	637
0.4096	1458	0.2048	604
0.41233	1408	0.20617	656
0.41506	1379	0.20753	667
0.41779	1399	0.2089	608
0.42052	1418	0.21026	600
0.42325	1413	0.21163	627
0.42598	1401	0.21299	612
0.42872	1324	0.21436	626
0.43145	1351	0.21572	636
0.43418	1370	0.21709	631
0.43691	1331	0.21845	607
0.43964	1322	0.21982	578
0.44237	1413	0.22118	606
0.4451	1278	0.22255	578
0.44783	1337	0.22392	592
0.45056	1392	0.22528	583
0.45329	1268	0.22665	553
0.45602	1345	0.22801	621
0.45875	1367	0.22938	599
0.46148	1330	0.23074	552
0.46421	1223	0.23211	594
0.46694	1319	0.23347	622
0.46968	1208	0.23484	566
0.47241	1290	0.2362	585
0.47514	1256	0.23757	555
0.47787	1247	0.23893	528
0.4806	1270	0.2403	566
0.48333	1252	0.24166	533
0.48606	1249	0.24303	556
0.48879	1203	0.2444	614
0.49152	1194	0.24576	586
0.49425	1179	0.24713	514
0.49698	1186	0.24849	578
0.49971	1222	0.24986	532
0.50244	1224	0.25122	531
0.50517	1188	0.25259	555
0.5079	1122	0.25395	501
0.51064	1148	0.25532	519
0.51337	1227	0.25668	542
0.5161	1176	0.25805	542
0.51883	1173	0.25941	511
0.52156	1144	0.26078	522
0.52429	1188	0.26214	504
0.52702	1140	0.26351	542
0.52975	1110	0.26488	529
0.53248	1092	0.26624	487
0.53521	1127	0.26761	504
0.53794	1124	0.26897	473
0.54067	1082	0.27034	524
0.5434	1075	0.2717	461
0.54613	1070	0.27307	494
0.54887	1066	0.27443	508
0.5516	1118	0.2758	476
0.55433	1067	0.27716	483
0.55706	1059	0.27853	478
0.55979	1080	0.27989	486
0.56252	1063	0.28126	504
0.56525	1039	0.28262	490
0.56798	1110	0.28399	461
0.57071	1075	0.28536	478
0.57344	1068	0.28672	496
0.57617	1115	0.28809	490
0.5789	1003	0.28945	477
0.58163	1056	0.29082	458
0.58436	977	0.29218	436
0.58709	1002	0.29355	502
0.58983	1013	0.29491	473
0.59256	973	0.29628	467
0.59529	988	0.29764	463
0.59802	1079	0.29901	436
0.60075	965	0.30037	461
0.60348	1013	0.30174	435
0.60621	984	0.3031	412
0.60894	1002	0.30447	465
0.61167	956	0.30584	434
0.6144	970	0.3072	445
0.61713	973	0.30857	461
0.61986	1014	0.30993	471
0.62259	946	0.3113	436
0.62532	972	0.31266	428
0.62805	965	0.31403	424
0.63079	899	0.31539	465
0.63352	911	0.31676	473
0.63625	964	0.31812	441
0.63898	947	0.31949	433
0.64171	945	0.32085	449
0.64444	983	0.32222	423
0.64717	860	0.32358	423
0.6499	880	0.32495	411
0.65263	874	0.32632	401
0.65536	816	0.32768	458
0.65809	917	0.32905	388
0.66082	894	0.33041	387
0.66355	928	0.33178	434
0.66628	881	0.33314	434
0.66901	874	0.33451	385
0.67175	888	0.33587	402
0.67448	829	0.33724	432
0.67721	919	0.3386	416
0.67994	855	0.33997	425
0.68267	844	0.34133	370
0.6854	869	0.3427	398
0.68813	875	0.34406	402
0.69086	850	0.34543	397
0.69359	869	0.3468	400
0.69632	931	0.34816	390
0.69905	805	0.34953	392
0.70178	864	0.35089	381
0.70451	832	0.35226	381
0.70724	815	0.35362	364
0.70997	833	0.35499	397
0.71271	875	0.35635	360
0.71544	825	0.35772	373
0.71817	803	0.35908	354
0.7209	800	0.36045	409
0.72363	824	0.36181	383
0.72636	805	0.36318	363
0.72909	832	0.36454	372
0.73182	830	0.36591	357
0.73455	835	0.36728	395
0.73728	786	0.36864	320
0.74001	769	0.37001	373
0.74274	828	0.37137	358
0.74547	816	0.37274	317
0.7482	781	0.3741	344
0.75093	790	0.37547	345
0.75367	715	0.37683	356
0.7564	763	0.3782	371
0.75913	751	0.37956	344
0.76186	779	0.38093	342
0.76459	758	0.38229	337
0.76732	733	0.38366	339
0.77005	793	0.38502	353
0.77278	731	0.38639	342
0.77551	739	0.38776	357
0.77824	696	0.38912	359
0.78097	737	0.39049	342
0.7837	765	0.39185	304
0.78643	736	0.39322	310
0.78916	703	0.39458	351
0.79189	726	0.39595	332
0.79463	730	0.39731	346
0.79736	706	0.39868	346
0.80009	780	0.40004	318
0.80282	724	0.40141	348
0.80555	765	0.40277	356
0.80828	674	0.40414	366
0.81101	716	0.4055	347
0.81374	670	0.40687	327
0.81647	731	0.40824	329
0.8192	691	0.4096	315
0.82193	713	0.41097	315
0.82466	696	0.41233	326
0.82739	650	0.4137	317
0.83012	670	0.41506	318
0.83285	684	0.41643	316
0.83559	660	0.41779	310
0.83832	661	0.41916	314
0.84105	681	0.42052	288
0.84378	678	0.42189	340
0.84651	672	0.42325	279
0.84924	694	0.42462	287
0.85197	620	0.42598	313
0.8547	643	0.42735	295
0.85743	638	0.42872	306
0.86016	656	0.43008	300
0.86289	646	0.43145	286
0.86562	657	0.43281	304
0.86835	673	0.43418	304
0.87108	610	0.43554	268
0.87382	681	0.43691	284
0.87655	585	0.43827	320
0.87928	652	0.43964	323
0.88201	635	0.441	339
0.88474	608	0.44237	295
0.88747	576	0.44373	313
0.8902	600	0.4451	273
0.89293	620	0.44646	293
0.89566	577	0.44783	289
0.89839	594	0.4492	277
0.90112	592	0.45056	285
0.90385	625	0.45193	292
0.90658	627	0.45329	300
0.90931	587	0.45466	289
0.91204	608	0.45602	280
0.91478	535	0.45739	274
0.91751	574	0.45875	282
0.92024	560	0.46012	264
0.92297	641	0.46148	264
0.9257	617	0.46285	277
0.92843	571	0.46421	281
0.93116	578	0.46558	300
0.93389	611	0.46694	233
0.93662	520	0.46831	257
0.93935	616	0.46968	271
0.94208	530	0.47104	284
0.94481	582	0.47241	239
0.94754	556	0.47377	261
0.95027	572	0.47514	271
0.953	574	0.4765	271
0.95574	539	0.47787	270
0.95847	614	0.47923	234
0.9612	585	0.4806	245
0.96393	532	0.48196	245
0.96666	590	0.48333	262
0.96939	568	0.48469	262
0.97212	534	0.48606	264
0.97485	549	0.48742	247
0.97758	547	0.48879	257
0.98031	541	0.49016	250
0.98304	550	0.49152	227
0.98577	587	0.49289	249
0.9885	541	0.49425	262
0.99123	501	0.49562	252
0.99396	522	0.49698	229
0.9967	529	0.49835	230
0.99943	506	0.49971	246
1.00216	496	0.50108	259
1.00489	508	0.50244	211
1.00762	522	0.50381	255
1.01035	501	0.50517	238
1.01308	522	0.50654	262
1.01581	541	0.5079	238
1.01854	525	0.50927	244
1.02127	525	0.51064	205
1.024	500	0.512	240
1.02673	513	0.51337	235
1.02946	513	0.51473	223
1.03219	463	0.5161	246
1.03492	471	0.51746	217
1.03766	548	0.51883	249
1.04039	466	0.52019	223
1.04312	532	0.52156	245
1.04585	483	0.52292	203
1.04858	514	0.52429	201
1.05131	468	0.52565	231
1.05404	486	0.52702	209
1.05677	498	0.52839	226
1.0595	460	0.52975	221
1.06223	508	0.53112	219
1.06496	465	0.53248	228
1.06769	483	0.53385	206
1.07042	490	0.53521	216
1.07315	436	0.53658	197
1.07588	444	0.53794	218
1.07862	443	0.53931	211
1.08135	438	0.54067	242
1.08408	445	0.54204	215
1.08681	460	0.5434	194
1.08954	445	0.54477	200
1.09227	468	0.54613	190
1.095	447	0.5475	191
1.09773	471	0.54887	225
1.10046	461	0.55023	202
1.10319	409	0.5516	211
1.10592	454	0.55296	222
1.10865	426	0.55433	219
1.11138	454	0.55569	211
1.11411	438	0.55706	197
1.11684	434	0.55842	200
1.11958	419	0.55979	182
1.12231	425	0.56115	200
1.12504	402	0.56252	185
1.12777	440	0.56388	205
1.1305	474	0.56525	219
1.13323	458	0.56661	184
1.13596	442	0.56798	187
1.13869	436	0.56935	208
1.14142	418	0.57071	205
1.14415	460	0.57208	203
1.14688	400	0.57344	196
1.14961	417	0.57481	169
1.15234	412	0.57617	207
1.15507	402	0.57754	201
1.1578	426	0.5789	205
1.16054	403	0.58027	189
1.16327	449	0.58163	173
1.166	399	0.583	168
1.16873	410	0.58436	206
1.17146	408	0.58573	179
1.17419	362	0.58709	188
1.17692	362	0.58846	153
1.17965	408	0.58983	204
1.18238	403	0.59119	180
1.18511	383	0.59256	189
1.18784	430	0.59392	176
1.19057	401	0.59529	153
1.1933	431	0.59665	200
1.19603	388	0.59802	195
1.19877	389	0.59938	176
1.2015	401	0.60075	166
1.20423	427	0.60211	182
1.20696	370	0.60348	193
1.20969	377	0.60484	189
1.21242	413	0.60621	177
1.21515	404	0.60757	170
1.21788	395	0.60894	163
1.22061	359	0.61031	179
1.22334	387	0.61167	156
1.22607	373	0.61304	178
1.2288	371	0.6144	169
1.23153	366	0.61577	170
1.23426	347	0.61713	166
1.23699	385	0.6185	164
1.23973	380	0.61986	146
1.24246	372	0.62123	171
1.24519	364	0.62259	156
1.24792	335	0.62396	172
1.25065	371	0.62532	147
1.25338	363	0.62669	154
1.25611	345	0.62805	170
1.25884	375	0.62942	165
1.26157	376	0.63079	172
1.2643	355	0.63215	162
1.26703	347	0.63352	187
1.26976	355	0.63488	166
1.27249	389	0.63625	157
1.27522	390	0.63761	144
1.27795	359	0.63898	156
1.28069	367	0.64034	150
1.28342	363	0.64171	166
1.28615	367	0.64307	139
1.28888	352	0.64444	168
1.29161	381	0.6458	174
1.29434	352	0.64717	159
1.29707	332	0.64853	151
1.2998	342	0.6499	151
1.30253	329	0.65127	149
1.30526	353	0.65263	152
1.30799	335	0.654	148
1.31072	363	0.65536	159
1.31345	325	0.65673	173
1.31618	312	0.65809	145
1.31891	342	0.65946	118
1.32165	316	0.66082	152
1.32438	329	0.66219	160
1.32711	311	0.66355	149
1.32984	318	0.66492	140
1.33257	337	0.66628	163
1.3353	332	0.66765	164
1.33803	334	0.66901	135
1.34076	293	0.67038	158
1.34349	340	0.67175	133
1.34622	326	0.67311	126
1.34895	315	0.67448	161
1.35168	326	0.67584	131
1.35441	298	0.67721	130
1.35714	337	0.67857	122
1.35987	330	0.67994	147
1.36261	277	0.6813	139
1.36534	324	0.68267	161
1.36807	318	0.68403	159
1.3708	298	0.6854	127
1.37353	303	0.68676	153
1.37626	305	0.68813	127
1.37899	319	0.68949	125
1.38172	340	0.69086	138
1.38445	296	0.69223	140
1.38718	305	0.69359	144
1.38991	294	0.69496	144
1.39264	284	0.69632	153
1.39537	297	0.69769	131
1.3981	300	0.69905	102
1.40083	291	0.70042	119
1.40357	310	0.70178	132
1.4063	289	0.70315	130
1.40903	292	0.70451	124
1.41176	292	0.70588	126
1.41449	295	0.70724	128
1.41722	287	0.70861	126
1.41995	266	0.70997	127
1.42268	286	0.71134	123
1.42541	291	0.71271	123
1.42814	259	0.71407	138
1.43087	279	0.71544	125
1.4336	287	0.7168	107
1.43633	264	0.71817	136
1.43906	262	0.71953	128
1.44179	278	0.7209	124
1.44453	268	0.72226	131
1.44726	298	0.72363	131
1.44999	274	0.72499	134
1.45272	310	0.72636	103
1.45545	279	0.72772	124
1.45818	281	0.72909	105
1.46091	271	0.73045	103
1.46364	297	0.73182	111
1.46637	247	0.73319	124
1.4691	268	0.73455	113
1.47183	285	0.73592	130
1.47456	277	0.73728	140
1.47729	252	0.73865	112
1.48002	276	0.74001	126
1.48275	253	0.74138	113
1.48549	256	0.74274	98
1.48822	258	0.74411	125
1.49095	270	0.74547	120
1.49368	241	0.74684	109
1.49641	265	0.7482	116
1.49914	257	0.74957	115
1.50187	265	0.75093	128
1.5046	217	0.7523	114
1.50733	278	0.75367	120
1.51006	245	0.75503	98
1.51279	289	0.7564	105
1.51552	240	0.75776	106
1.51825	278	0.75913	118
1.52098	268	0.76049	113
1.52371	251	0.76186	99
1.52645	258	0.76322	113
1.52918	272	0.76459	118
1.53191	212	0.76595	122
1.53464	216	0.76732	104
1.53737	248	0.76868	118
1.5401	251	0.77005	106
1.54283	262	0.77141	109
1.54556	266	0.77278	96
1.54829	230	0.77415	125
1.55102	236	0.77551	97
1.55375	233	0.77688	111
1.55648	236	0.77824	99
1.55921	275	0.77961	103
1.56194	215	0.78097	109
1.56468	222	0.78234	109
1.56741	236	0.7837	108
1.57014	211	0.78507	98
1.57287	222	0.78643	127
1.5756	256	0.7878	111
1.57833	251	0.78916	98
1.58106	228	0.79053	115
1.58379	239	0.79189	114
1.58652	241	0.79326	92
1.58925	241	0.79463	100
1.59198	224	0.79599	95
1.59471	217	0.79736	86
1.59744	204	0.79872	108
1.60017	209	0.80009	111
1.6029	242	0.80145	93
1.60564	237	0.80282	94
1.60837	224	0.80418	110
1.6111	201	0.80555	94
1.61383	206	0.80691	80
1.61656	227	0.80828	89
1.61929	231	0.80964	97
1.62202	218	0.81101	87
1.62475	205	0.81237	105
1.62748	220	0.81374	97
1.63021	238	0.81511	86
1.63294	216	0.81647	100
1.63567	218	0.81784	87
1.6384	195	0.8192	88
1.64113	210	0.82057	82
1.64386	223	0.82193	125
1.6466	219	0.8233	110
1.64933	209	0.82466	102
1.65206	229	0.82603	94
1.65479	217	0.82739	85
1.65752	219	0.82876	80
1.66025	217	0.83012	111
1.66298	174	0.83149	88
1.66571	225	0.83285	78
1.66844	220	0.83422	93
1.67117	200	0.83559	98
1.6739	217	0.83695	87
1.67663	183	0.83832	83
1.67936	203	0.83968	98
1.68209	220	0.84105	82
1.68482	193	0.84241	86
1.68756	214	0.84378	94
1.69029	180	0.84514	89
1.69302	197	0.84651	92
1.69575	201	0.84787	101
1.69848	182	0.84924	71
1.70121	186	0.8506	104
1.70394	192	0.85197	88
1.70667	207	0.85334	86
1.7094	175	0.8547	75
1.71213	183	0.85607	87
1.71486	180	0.85743	87
1.71759	200	0.8588	84
1.72032	212	0.86016	79
1.72305	204	0.86153	73
1.72578	184	0.86289	69
1.72852	205	0.86426	76
1.73125	181	0.86562	75
1.73398	187	0.86699	68
1.73671	180	0.86835	77
1.73944	184	0.86972	91
1.74217	196	0.87108	91
1.7449	188	0.87245	88
1.74763	197	0.87382	73
1.75036	215	0.87518	84
1.75309	193	0.87655	103
1.75582	205	0.87791	76
1.75855	202	0.87928	82
1.76128	182	0.88064	80
1.76401	190	0.88201	76
1.76674	178	0.88337	93
1.76948	223	0.88474	91
1.77221	197	0.8861	78
1.77494	185	0.88747	93
1.77767	180	0.88883	87
1.7804	193	0.8902	74
1.78313	186	0.89156	75
1.78586	176	0.89293	83
1.78859	160	0.8943	67
1.79132	179	0.89566	61
1.79405	172	0.89703	74
1.79678	163	0.89839	87
1.79951	170	0.89976	59
1.80224	190	0.90112	77
1.80497	181	0.90249	77
1.8077	164	0.90385	69
1.81044	180	0.90522	79
1.81317	179	0.90658	73
1.8159	163	0.90795	84
1.81863	157	0.90931	88
1.82136	171	0.91068	79
1.82409	187	0.91204	80
1.82682	162	0.91341	91
1.82955	135	0.91478	80
1.83228	172	0.91614	78
1.83501	166	0.91751	70
1.83774	144	0.91887	80
1.84047	168	0.92024	72
1.8432	147	0.9216	61
1.84593	171	0.92297	88
1.84866	177	0.92433	92
1.8514	194	0.9257	63
1.85413	142	0.92706	75
1.85686	148	0.92843	93
1.85959	167	0.92979	64
1.86232	157	0.93116	66
1.86505	147	0.93252	66
1.86778	145	0.93389	66
1.87051	157	0.93526	81
1.87324	150	0.93662	61
1.87597	166	0.93799	71
1.8787	139	0.93935	73
1.88143	146	0.94072	72
1.88416	166	0.94208	75
1.88689	149	0.94345	72
1.88963	166	0.94481	69
1.89236	169	0.94618	73
1.89509	130	0.94754	72
1.89782	159	0.94891	59
1.90055	137	0.95027	63
1.90328	141	0.95164	76
1.90601	149	0.953	54
1.90874	150	0.95437	68
1.91147	166	0.95574	50
1.9142	144	0.9571	47
1.91693	168	0.95847	68
1.91966	137	0.95983	73
1.92239	146	0.9612	59
1.92512	139	0.96256	65
1.92785	115	0.96393	48
1.93059	160	0.96529	60
1.93332	153	0.96666	54
1.93605	151	0.96802	72
1.93878	135	0.96939	69
1.94151	121	0.97075	67
1.94424	151	0.97212	75
1.94697	147	0.97348	74
1.9497	154	0.97485	59
1.95243	145	0.97622	54
1.95516	130	0.97758	65
1.95789	150	0.97895	45
1.96062	123	0.98031	56
1.96335	134	0.98168	58
1.96608	137	0.98304	62
1.96881	144	0.98441	63
1.97155	142	0.98577	66
1.97428	135	0.98714	62
1.97701	157	0.9885	64
1.97974	138	0.98987	72
1.98247	143	0.99123	75
1.9852	143	0.9926	75
1.98793	125	0.99396	71
1.99066	147	0.99533	62
1.99339	148	0.9967	59
1.99612	155	0.99806	55
1.99885	150	0.99943	59
2.00158	134	1.00079	54
2.00431	135	1.00216	53
2.00704	142	1.00352	69
2.00977	123	1.00489	60
2.01251	130	1.00625	52
2.01524	122	1.00762	62
2.01797	104	1.00898	58
2.0207	112	1.01035	59
2.02343	146	1.01171	64
2.02616	140	1.01308	55
2.02889	129	1.01444	59
2.03162	121	1.01581	49
2.03435	122	1.01718	47
2.03708	133	1.01854	57
2.03981	126	1.01991	61
2.04254	157	1.02127	69
2.04527	132	1.02264	42
2.048	148	1.024	68
2.05073	135	1.02537	47
2.05347	113	1.02673	66
2.0562	122	1.0281	53
2.05893	128	1.02946	61
2.06166	115	1.03083	60
2.06439	127	1.03219	45
2.06712	133	1.03356	39
2.06985	122	1.03492	55
2.07258	122	1.03629	54
2.07531	116	1.03766	52
2.07804	102	1.03902	49
2.08077	116	1.04039	41
2.0835	117	1.04175	49
2.08623	130	1.04312	42
2.08896	135	1.04448	39
2.09169	138	1.04585	57
2.09443	125	1.04721	58
2.09716	120	1.04858	56
2.09989	103	1.04994	38
2.10262	116	1.05131	44
2.10535	109	1.05267	63
2.10808	109	1.05404	42
2.11081	132	1.0554	56
2.11354	126	1.05677	46
2.11627	117	1.05814	32
2.119	123	1.0595	37
2.12173	122	1.06087	46
2.12446	123	1.06223	41
2.12719	130	1.0636	52
2.12992	111	1.06496	47
2.13265	114	1.06633	50
2.13539	91	1.06769	45
2.13812	102	1.06906	44
2.14085	113	1.07042	53
2.14358	117	1.07179	54
2.14631	130	1.07315	45
2.14904	110	1.07452	58
2.15177	101	1.07588	58
2.1545	119	1.07725	53
2.15723	105	1.07862	52
2.15996	114	1.07998	50
2.16269	113	1.08135	45
2.16542	112	1.08271	38
2.16815	125	1.08408	52
2.17088	110	1.08544	42
2.17361	120	1.08681	55
2.17635	115	1.08817	40
2.17908	105	1.08954	25
2.18181	115	1.0909	32
2.18454	113	1.09227	45
2.18727	130	1.09363	43
2.19	88	1.095	34
2.19273	126	1.09636	44
2.19546	105	1.09773	48
2.19819	105	1.0991	40
2.20092	97	1.10046	48
2.20365	109	1.10183	44
2.20638	104	1.10319	45
2.20911	102	1.10456	46
2.21184	104	1.10592	40
2.21457	100	1.10729	45
2.21731	109	1.10865	41
2.22004	101	1.11002	30
2.22277	105	1.11138	32
2.2255	101	1.11275	44
2.22823	113	1.11411	42
2.23096	109	1.11548	39
2.23369	94	1.11684	40
2.23642	112	1.11821	35
2.23915	101	1.11958	48
2.24188	114	1.12094	52
2.24461	100	1.12231	40
2.24734	93	1.12367	45
2.25007	81	1.12504	42
2.2528	87	1.1264	44
2.25554	109	1.12777	36
2.25827	109	1.12913	43
2.261	87	1.1305	44
2.26373	106	1.13186	42
2.26646	93	1.13323	47
2.26919	111	1.13459	37
2.27192	77	1.13596	41
2.27465	86	1.13732	35
2.27738	105	1.13869	45
2.28011	116	1.14006	53
2.28284	106	1.14142	44
2.28557	85	1.14279	38
2.2883	89	1.14415	43
2.29103	70	1.14552	38
2.29376	111	1.14688	34
2.2965	111	1.14825	30
2.29923	86	1.14961	39
2.30196	89	1.15098	28
2.30469	73	1.15234	44
2.30742	102	1.15371	43
2.31015	87	1.15507	33
2.31288	100	1.15644	34
2.31561	85	1.1578	37
2.31834	94	1.15917	46
2.32107	72	1.16054	43
2.3238	105	1.1619	42
2.32653	79	1.16327	38
2.32926	78	1.16463	29
2.33199	91	1.166	44
2.33472	81	1.16736	40
2.33746	80	1.16873	38
2.34019	79	1.17009	34
2.34292	69	1.17146	44
2.34565	101	1.17282	44
2.34838	85	1.17419	32
2.35111	72	1.17555	36
2.35384	80	1.17692	35
2.35657	88	1.17828	39
2.3593	78	1.17965	31
2.36203	92	1.18102	37
2.36476	79	1.18238	33
2.36749	89	1.18375	42
2.37022	81	1.18511	36
2.37295	78	1.18648	24
2.37568	86	1.18784	32
2.37842	76	1.18921	29
2.38115	76	1.19057	35
2.38388	103	1.19194	36
2.38661	92	1.1933	33
2.38934	69	1.19467	30
2.39207	90	1.19603	35
2.3948	92	1.1974	33
2.39753	91	1.19877	38
2.40026	75	1.20013	33
2.40299	74	1.2015	38
2.40572	75	1.20286	41
2.40845	68	1.20423	34
2.41118	73	1.20559	35
2.41391	79	1.20696	32
2.41664	81	1.20832	31
2.41938	74	1.20969	35
2.42211	84	1.21105	36
2.42484	84	1.21242	36
2.42757	84	1.21378	36
2.4303	73	1.21515	29
2.43303	74	1.21651	32
2.43576	76	1.21788	32
2.43849	66	1.21925	32
2.44122	90	1.22061	34
2.44395	76	1.22198	29
2.44668	71	1.22334	23
2.44941	65	1.22471	35
2.45214	88	1.22607	23
2.45487	75	1.22744	23
2.4576	76	1.2288	34
2.46034	69	1.23017	38
2.46307	62	1.23153	31
2.4658	82	1.2329	31
2.46853	93	1.23426	30
2.47126	82	1.23563	32
2.47399	58	1.23699	29
2.47672	66	1.23836	30
2.47945	83	1.23973	34
2.48218	86	1.24109	28
2.48491	80	1.24246	30
2.48764	74	1.24382	29
2.49037	60	1.24519	40
2.4931	59	1.24655	23
2.49583	47	1.24792	28
2.49856	74	1.24928	34
2.5013	61	1.25065	32
2.50403	72	1.25201	32
2.50676	66	1.25338	25
2.50949	82	1.25474	40
2.51222	69	1.25611	23
2.51495	74	1.25747	22
2.51768	69	1.25884	32
2.52041	64	1.26021	27
2.52314	74	1.26157	29
2.52587	64	1.26294	33
2.5286	65	1.2643	25
2.53133	65	1.26567	25
2.53406	74	1.26703	23
2.53679	76	1.2684	23
2.53952	74	1.26976	34
2.54226	70	1.27113	22
2.54499	70	1.27249	25
2.54772	56	1.27386	22
2.55045	73	1.27522	20
2.55318	68	1.27659	23
2.55591	53	1.27795	27
2.55864	60	1.27932	28
2.56137	59	1.28069	26
2.5641	75	1.28205	31
2.56683	68	1.28342	23
2.56956	62	1.28478	32
2.57229	58	1.28615	33
2.57502	68	1.28751	24
2.57775	61	1.28888	36
2.58049	69	1.29024	25
2.58322	71	1.29161	27
2.58595	50	1.29297	20
2.58868	64	1.29434	30
2.59141	55	1.2957	24
2.59414	71	1.29707	30
2.59687	56	1.29843	27
2.5996	66	1.2998	28
2.60233	70	1.30117	31
2.60506	62	1.30253	27
2.60779	57	1.3039	36
2.61052	72	1.30526	20
2.61325	67	1.30663	35
2.61598	66	1.30799	30
2.61871	56	1.30936	27
2.62145	69	1.31072	23
2.62418	67	1.31209	31
2.62691	55	1.31345	26
2.62964	70	1.31482	31
2.63237	78	1.31618	20
2.6351	55	1.31755	22
2.63783	46	1.31891	25
2.64056	59	1.32028	19
2.64329	52	1.32165	29
2.64602	58	1.32301	28
2.64875	67	1.32438	29
2.65148	58	1.32574	34
2.65421	80	1.32711	23
2.65694	71	1.32847	25
2.65967	66	1.32984	18
2.66241	65	1.3312	21
2.66514	65	1.33257	21
2.66787	56	1.33393	23
2.6706	48	1.3353	24
2.67333	53	1.33666	16
2.67606	61	1.33803	18
2.67879	67	1.33939	25
2.68152	58	1.34076	23
2.68425	52	1.34213	13
2.68698	66	1.34349	34
2.68971	62	1.34486	30
2.69244	47	1.34622	27
2.69517	51	1.34759	27
2.6979	57	1.34895	16
2.70063	65	1.35032	21
2.70337	64	1.35168	27
2.7061	53	1.35305	25
2.70883	69	1.35441	24
2.71156	49	1.35578	24
2.71429	60	1.35714	24
2.71702	50	1.35851	21
2.71975	56	1.35987	19
2.72248	50	1.36124	31
2.72521	55	1.36261	21
2.72794	58	1.36397	23
2.73067	58	1.36534	24
2.7334	65	1.3667	21
2.73613	58	1.36807	23
2.73886	47	1.36943	19
2.74159	62	1.3708	22
2.74433	46	1.37216	21
2.74706	56	1.37353	19
2.74979	56	1.37489	23
2.75252	55	1.37626	13
2.75525	44	1.37762	23
2.75798	46	1.37899	10
2.76071	55	1.38035	20
2.76344	49	1.38172	27
2.76617	49	1.38309	27
2.7689	54	1.38445	26
2.77163	44	1.38582	13
2.77436	60	1.38718	20
2.77709	60	1.38855	15
2.77982	64	1.38991	35
2.78255	58	1.39128	25
2.78529	44	1.39264	18
2.78802	57	1.39401	19
2.79075	49	1.39537	20
2.79348	58	1.39674	24
2.79621	52	1.3981	22
2.79894	45	1.39947	23
2.80167	59	1.40083	21
2.8044	52	1.4022	15
2.80713	46	1.40357	21
2.80986	54	1.40493	17
2.81259	49	1.4063	8
2.81532	53	1.40766	23
2.81805	62	1.40903	19
2.82078	40	1.41039	20
2.82351	53	1.41176	21
2.82625	61	1.41312	20
2.82898	69	1.41449	19
2.83171	47	1.41585	17
2.83444	54	1.41722	17
2.83717	38	1.41858	13
2.8399	30	1.41995	15
2.84263	50	1.42131	21
2.84536	55	1.42268	18
2.84809	51	1.42405	17
2.85082	55	1.42541	30
2.85355	49	1.42678	23
2.85628	33	1.42814	17
2.85901	33	1.42951	20
2.86174	53	1.43087	27
2.86447	60	1.43224	14
2.86721	43	1.4336	21
2.86994	44	1.43497	18
2.87267	46	1.43633	20
2.8754	38	1.4377	12
2.87813	53	1.43906	20
2.88086	53	1.44043	17
2.88359	46	1.44179	18
2.88632	44	1.44316	17
2.88905	40	1.44453	14
2.89178	43	1.44589	14
2.89451	36	1.44726	13
2.89724	38	1.44862	28
2.89997	38	1.44999	16
2.9027	53	1.45135	12
2.90544	46	1.45272	17
2.90817	46	1.45408	17
2.9109	47	1.45545	15
2.91363	37	1.45681	11
2.91636	35	1.45818	20
2.91909	36	1.45954	25
2.92182	44	1.46091	19
2.92455	46	1.46227	12
2.92728	37	1.46364	17
2.93001	34	1.46501	13
2.93274	46	1.46637	18
2.93547	48	1.46774	16
2.9382	57	1.4691	11
2.94093	42	1.47047	20
2.94366	34	1.47183	22
2.9464	48	1.4732	21
2.94913	40	1.47456	24
2.95186	34	1.47593	12
2.95459	43	1.47729	18
2.95732	37	1.47866	30
2.96005	46	1.48002	21
2.96278	34	1.48139	19
2.96551	51	1.48275	21
2.96824	47	1.48412	20
2.97097	51	1.48549	23
2.9737	31	1.48685	14
2.97643	47	1.48822	14
2.97916	41	1.48958	15
2.98189	29	1.49095	21
2.98462	42	1.49231	16
2.98736	45	1.49368	13
2.99009	44	1.49504	15
2.99282	36	1.49641	18
2.99555	25	1.49777	16
2.99828	42	1.49914	16
3.00101	33	1.5005	19
3.00374	47	1.50187	15
3.00647	49	1.50323	8
3.0092	33	1.5046	15
3.01193	33	1.50597	17
3.01466	33	1.50733	22
3.01739	44	1.5087	13
3.02012	24	1.51006	19
3.02285	29	1.51143	13
3.02558	41	1.51279	22
3.02832	37	1.51416	9
3.03105	43	1.51552	15
3.03378	35	1.51689	20
3.03651	32	1.51825	14
3.03924	36	1.51962	17
3.04197	39	1.52098	13
3.0447	42	1.52235	18
3.04743	32	1.52371	18
3.05016	38	1.52508	23
3.05289	40	1.52645	11
3.05562	37	1.52781	14
3.05835	40	1.52918	15
3.06108	40	1.53054	16
3.06381	41	1.53191	14
3.06654	30	1.53327	16
3.06928	36	1.53464	17
3.07201	34	1.536	11
3.07474	33	1.53737	16
3.07747	42	1.53873	13
3.0802	37	1.5401	12
3.08293	38	1.54146	16
3.08566	41	1.54283	18
3.08839	29	1.5442	13
3.09112	42	1.54556	18
3.09385	35	1.54693	14
3.09658	47	1.54829	9
3.09931	38	1.54966	18
3.10204	40	1.55102	23
3.10477	28	1.55239	11
3.1075	43	1.55375	14
3.11024	40	1.55512	17
3.11297	30	1.55648	9
3.1157	33	1.55785	15
3.11843	24	1.55921	14
3.12116	29	1.56058	15
3.12389	36	1.56194	13
3.12662	33	1.56331	18
3.12935	36	1.56468	11
3.13208	26	1.56604	17
3.13481	39	1.56741	7
3.13754	36	1.56877	11
3.14027	31	1.57014	9
3.143	39	1.5715	10
3.14573	31	1.57287	9
3.14846	20	1.57423	8
3.1512	24	1.5756	13
3.15393	37	1.57696	9
3.15666	31	1.57833	18
3.15939	31	1.57969	19
3.16212	28	1.58106	9
3.16485	41	1.58242	10
3.16758	37	1.58379	9
3.17031	30	1.58516	18
3.17304	32	1.58652	15
3.17577	31	1.58789	7
3.1785	39	1.58925	10
3.18123	32	1.59062	13
3.18396	35	1.59198	9
3.18669	34	1.59335	9
3.18942	25	1.59471	16
3.19216	29	1.59608	16
3.19489	46	1.59744	14
3.19762	30	1.59881	8
3.20035	33	1.60017	13
3.20308	35	1.60154	13
3.20581	21	1.6029	16
3.20854	27	1.60427	10
3.21127	42	1.60564	13
3.214	35	1.607	10
3.21673	26	1.60837	8
3.21946	29	1.60973	13
3.22219	27	1.6111	9
3.22492	35	1.61246	8
3.22765	33	1.61383	9
3.23038	25	1.61519	9
3.23312	32	1.61656	8
3.23585	15	1.61792	18
3.23858	26	1.61929	14
3.24131	39	1.62065	15
3.24404	41	1.62202	18
3.24677	20	1.62338	9
3.2495	33	1.62475	5
3.25223	23	1.62612	11
3.25496	31	1.62748	10
3.25769	31	1.62885	13
3.26042	33	1.63021	14
3.26315	25	1.63158	5
3.26588	34	1.63294	11
3.26861	20	1.63431	11
3.27135	33	1.63567	13
3.27408	26	1.63704	4
3.27681	28	1.6384	10
3.27954	40	1.63977	7
3.28227	31	1.64113	14
3.285	28	1.6425	13
3.28773	29	1.64386	9
3.29046	23	1.64523	14
3.29319	26	1.6466	11
3.29592	35	1.64796	12
3.29865	29	1.64933	14
3.30138	27	1.65069	6
3.30411	24	1.65206	8
3.30684	25	1.65342	11
3.30957	23	1.65479	6
3.31231	23	1.65615	3
3.31504	25	1.65752	14
3.31777	20	1.65888	12
3.3205	22	1.66025	7
3.32323	22	1.66161	13
3.32596	30	1.66298	9
3.32869	31	1.66434	8
3.33142	27	1.66571	13
3.33415	31	1.66708	6
3.33688	26	1.66844	11
3.33961	20	1.66981	7
3.34234	30	1.67117	12
3.34507	31	1.67254	7
3.3478	33	1.6739	11
3.35053	25	1.67527	14
3.35327	18	1.67663	9
3.356	25	1.678	6
3.35873	19	1.67936	11
3.36146	28	1.68073	10
3.36419	30	1.68209	9
3.36692	25	1.68346	11
3.36965	20	1.68482	13
3.37238	24	1.68619	11
3.37511	25	1.68756	9
3.37784	21	1.68892	10
3.38057	25	1.69029	10
3.3833	28	1.69165	10
3.38603	27	1.69302	11
3.38876	26	1.69438	9
3.39149	25	1.69575	13
3.39423	27	1.69711	10
3.39696	34	1.69848	10
3.39969	21	1.69984	10
3.40242	25	1.70121	6
3.40515	31	1.70257	4
3.40788	19	1.70394	11
3.41061	28	1.7053	8
3.41334	20	1.70667	5
3.41607	26	1.70804	9
3.4188	22	1.7094	10
3.42153	22	1.71077	8
3.42426	20	1.71213	6
3.42699	14	1.7135	6
3.42972	19	1.71486	12
3.43245	21	1.71623	14
3.43519	21	1.71759	12
3.43792	21	1.71896	7
3.44065	22	1.72032	14
3.44338	27	1.72169	7
3.44611	27	1.72305	5
3.44884	26	1.72442	9
3.45157	26	1.72578	10
3.4543	19	1.72715	6
3.45703	30	1.72852	7
3.45976	20	1.72988	11
3.46249	21	1.73125	12
3.46522	23	1.73261	8
3.46795	25	1.73398	7
3.47068	24	1.73534	8
3.47341	25	1.73671	12
3.47615	27	1.73807	9
3.47888	17	1.73944	5
3.48161	22	1.7408	7
3.48434	15	1.74217	5
3.48707	26	1.74353	5
3.4898	28	1.7449	6
3.49253	17	1.74626	14
3.49526	16	1.74763	4
3.49799	33	1.749	4
3.50072	18	1.75036	11
3.50345	16	1.75173	9
3.50618	24	1.75309	12
3.50891	17	1.75446	9
3.51164	32	1.75582	9
3.51437	20	1.75719	6
3.51711	22	1.75855	10
3.51984	26	1.75992	4
3.52257	35	1.76128	10
3.5253	24	1.76265	9
3.52803	24	1.76401	9
3.53076	17	1.76538	6
3.53349	24	1.76674	5
3.53622	18	1.76811	4
3.53895	16	1.76948	8
3.54168	19	1.77084	9
3.54441	21	1.77221	11
3.54714	12	1.77357	12
3.54987	20	1.77494	10
3.5526	27	1.7763	5
3.55533	20	1.77767	5
3.55807	22	1.77903	6
3.5608	21	1.7804	10
3.56353	16	1.78176	6
3.56626	29	1.78313	7
3.56899	18	1.78449	11
3.57172	16	1.78586	13
3.57445	31	1.78722	13
3.57718	20	1.78859	8
3.57991	19	1.78996	4
3.58264	23	1.79132	7
3.58537	17	1.79269	12
3.5881	29	1.79405	7
3.59083	22	1.79542	9
3.59356	24	1.79678	6
3.5963	22	1.79815	10
3.59903	16	1.79951	11
3.60176	29	1.80088	4
3.60449	25	1.80224	8
3.60722	19	1.80361	7
3.60995	21	1.80497	2
3.61268	10	1.80634	4
3.61541	14	1.8077	8
3.61814	18	1.80907	9
3.62087	20	1.81044	7
3.6236	19	1.8118	5
3.62633	24	1.81317	10
3.62906	12	1.81453	10
3.63179	24	1.8159	10
3.63452	21	1.81726	6
3.63726	19	1.81863	4
3.63999	14	1.81999	9
3.64272	22	1.82136	13
3.64545	17	1.82272	4
3.64818	26	1.82409	4
3.65091	13	1.82545	7
3.65364	19	1.82682	13
3.65637	12	1.82818	9
3.6591	14	1.82955	5
3.66183	14	1.83092	7
3.66456	7	1.83228	6
3.66729	16	1.83365	6
3.67002	17	1.83501	8
3.67275	16	1.83638	6
3.67548	14	1.83774	7
3.67822	18	1.83911	10
3.68095	15	1.84047	7
3.68368	13	1.84184	3
3.68641	13	1.8432	7
3.68914	23	1.84457	7
3.69187	18	1.84593	9
3.6946	29	1.8473	4
3.69733	18	1.84866	9
3.70006	18	1.85003	9
3.70279	14	1.8514	8
3.70552	17	1.85276	5
3.70825	16	1.85413	6
3.71098	21	1.85549	6
3.71371	18	1.85686	5
3.71644	10	1.85822	10
3.71918	16	1.85959	8
3.72191	18	1.86095	5
3.72464	13	1.86232	5
3.72737	18	1.86368	3
3.7301	19	1.86505	5
3.73283	14	1.86641	8
3.73556	20	1.86778	4
3.73829	20	1.86914	1
3.74102	14	1.87051	7
3.74375	18	1.87188	6
3.74648	12	1.87324	6
3.74921	14	1.87461	3
3.75194	13	1.87597	3
3.75467	16	1.87734	7
3.7574	17	1.8787	9
3.76014	19	1.88007	6
3.76287	15	1.88143	9
3.7656	11	1.8828	8
3.76833	22	1.88416	4
3.77106	14	1.88553	5
3.77379	20	1.88689	7
3.77652	20	1.88826	7
3.77925	13	1.88963	8
3.78198	16	1.89099	3
3.78471	16	1.89236	6
3.78744	15	1.89372	5
3.79017	16	1.89509	9
3.7929	12	1.89645	5
3.79563	20	1.89782	8
3.79836	18	1.89918	9
3.8011	11	1.90055	6
3.80383	14	1.90191	3
3.80656	8	1.90328	3
3.80929	14	1.90464	6
3.81202	22	1.90601	7
3.81475	19	1.90737	6
3.81748	17	1.90874	3
3.82021	12	1.91011	6
3.82294	20	1.91147	6
3.82567	15	1.91284	5
3.8284	10	1.9142	8
3.83113	13	1.91557	5
3.83386	13	1.91693	8
3.83659	18	1.9183	6
3.83932	17	1.91966	9
3.84206	16	1.92103	3
3.84479	13	1.92239	3
3.84752	11	1.92376	4
3.85025	13	1.92512	3
3.85298	15	1.92649	6
3.85571	16	1.92785	9
3.85844	14	1.92922	5
3.86117	14	1.93059	5
3.8639	11	1.93195	4
3.86663	16	1.93332	5
3.86936	13	1.93468	7
3.87209	20	1.93605	8
3.87482	17	1.93741	7
3.87755	14	1.93878	6
3.88028	13	1.94014	4
3.88302	13	1.94151	8
3.88575	16	1.94287	3
3.88848	17	1.94424	5
3.89121	10	1.9456	8
3.89394	21	1.94697	7
3.89667	11	1.94833	5
3.8994	13	1.9497	10
3.90213	13	1.95107	7
3.90486	12	1.95243	5
3.90759	14	1.9538	8
3.91032	17	1.95516	7
3.91305	6	1.95653	5
3.91578	11	1.95789	3
3.91851	12	1.95926	2
3.92124	14	1.96062	5
3.92398	14	1.96199	2
3.92671	11	1.96335	11
3.92944	13	1.96472	2
3.93217	14	1.96608	5
3.9349	18	1.96745	3
3.93763	13	1.96881	8
3.94036	11	1.97018	7
3.94309	13	1.97155	10
3.94582	16	1.97291	6
3.94855	13	1.97428	4
3.95128	16	1.97564	3
3.95401	18	1.97701	7
3.95674	15	1.97837	4
3.95947	13	1.97974	6
3.96221	17	1.9811	2
3.96494	8	1.98247	3
3.96767	8	1.98383	7
3.9704	3	1.9852	8
3.97313	12	1.98656	9
3.97586	7	1.98793	6
3.97859	18	1.98929	4
3.98132	13	1.99066	6
3.98405	11	1.99203	3
3.98678	6	1.99339	3
3.98951	4	1.99476	3
3.99224	11	1.99612	7
3.99497	16	1.99749	9
3.9977	8	1.99885	5
4.00043	15	2.00022	2
4.00317	15	2.00158	7
4.0059	11	2.00295	3
4.00863	16	2.00431	3
4.01136	7	2.00568	3
4.01409	7	2.00704	5
4.01682	12	2.00841	8
4.01955	7	2.00977	5
4.02228	8	2.01114	2
4.02501	16	2.01251	2
4.02774	10	2.01387	2
4.03047	9	2.01524	6
4.0332	13	2.0166	2
4.03593	11	2.01797	7
4.03866	13	2.01933	5
4.04139	10	2.0207	5
4.04413	15	2.02206	2
4.04686	13	2.02343	9
4.04959	12	2.02479	3
4.05232	12	2.02616	5
4.05505	11	2.02752	10
4.05778	12	2.02889	4
4.06051	14	2.03025	6
4.06324	13	2.03162	3
4.06597	14	2.03299	8
4.0687	9	2.03435	3
4.07143	11	2.03572	9
4.07416	6	2.03708	3
4.07689	11	2.03845	6
4.07962	6	2.03981	6
4.08235	8	2.04118	6
4.08509	16	2.04254	7
4.08782	16	2.04391	4
4.09055	13	2.04527	4
4.09328	10	2.04664	5
4.09601	10	2.048	5
4.09874	14	2.04937	7
4.10147	11	2.05073	8
4.1042	14	2.0521	1
4.10693	7	2.05347	4
4.10966	12	2.05483	7
4.11239	9	2.0562	3
4.11512	14	2.05756	3
4.11785	13	2.05893	2
4.12058	17	2.06029	2
4.12331	9	2.06166	1
4.12605	14	2.06302	1
4.12878	15	2.06439	6
4.13151	10	2.06575	2
4.13424	6	2.06712	3
4.13697	7	2.06848	2
4.1397	9	2.06985	2
4.14243	10	2.07121	7
4.14516	15	2.07258	6
4.14789	16	2.07395	1
4.15062	7	2.07531	3
4.15335	16	2.07668	6
4.15608	8	2.07804	3
4.15881	12	2.07941	5
4.16154	12	2.08077	2
4.16427	6	2.08214	6
4.16701	15	2.0835	3
4.16974	6	2.08487	5
4.17247	14	2.08623	7
4.1752	10	2.0876	2
4.17793	10	2.08896	5
4.18066	10	2.09033	2
4.18339	12	2.09169	2
4.18612	15	2.09306	10
4.18885	13	2.09443	2
4.19158	9	2.09579	6
4.19431	5	2.09716	5
4.19704	11	2.09852	7
4.19977	16	2.09989	5
4.2025	9	2.10125	5
4.20523	10	2.10262	5
4.20797	8	2.10398	5
4.2107	17	2.10535	2
4.21343	15	2.10671	5
4.21616	10	2.10808	2
4.21889	9	2.10944	5
4.22162	13	2.11081	5
4.22435	11	2.11217	5
4.22708	15	2.11354	4
4.22981	8	2.11491	2
4.23254	10	2.11627	3
4.23527	13	2.11764	4
4.238	9	2.119	4
4.24073	6	2.12037	4
4.24346	4	2.12173	2
4.24619	15	2.1231	2
4.24893	9	2.12446	2
4.25166	10	2.12583	4
4.25439	13	2.12719	5
4.25712	9	2.12856	2
4.25985	6	2.12992	5
4.26258	10	2.13129	1
4.26531	8	2.13265	0
4.26804	6	2.13402	5
4.27077	4	2.13539	3
4.2735	17	2.13675	2
4.27623	9	2.13812	6
4.27896	9	2.13948	3
4.28169	13	2.14085	2
4.28442	11	2.14221	1
4.28716	6	2.14358	5
4.28989	8	2.14494	4
4.29262	11	2.14631	3
4.29535	7	2.14767	3
4.29808	6	2.14904	4
4.30081	11	2.1504	7
4.30354	8	2.15177	3
4.30627	3	2.15313	5
4.309	12	2.1545	2
4.31173	4	2.15587	1
4.31446	5	2.15723	4
4.31719	13	2.1586	4
4.31992	8	2.15996	3
4.32265	13	2.16133	1
4.32538	8	2.16269	5
4.32812	10	2.16406	5
4.33085	4	2.16542	4
4.33358	3	2.16679	2
4.33631	5	2.16815	2
4.33904	10	2.16952	3
4.34177	13	2.17088	2
4.3445	6	2.17225	5
4.34723	13	2.17361	2
4.34996	3	2.17498	2
4.35269	11	2.17635	1
4.35542	9	2.17771	4
4.35815	11	2.17908	7
4.36088	10	2.18044	3
4.36361	3	2.18181	5
4.36634	13	2.18317	2
4.36908	4	2.18454	3
4.37181	13	2.1859	3
4.37454	11	2.18727	5
4.37727	10	2.18863	1
4.38	8	2.19	5
4.38273	8	2.19136	0
4.38546	8	2.19273	1
4.38819	7	2.19409	0
4.39092	8	2.19546	5
4.39365	6	2.19683	1
4.39638	9	2.19819	5
4.39911	1	2.19956	10
4.40184	7	2.20092	1
4.40457	5	2.20229	4
4.4073	7	2.20365	4
4.41004	3	2.20502	6
4.41277	2	2.20638	6
4.4155	9	2.20775	0
4.41823	9	2.20911	3
4.42096	9	2.21048	6
4.42369	6	2.21184	3
4.42642	8	2.21321	3
4.42915	9	2.21457	2
4.43188	7	2.21594	3
4.43461	7	2.21731	4
4.43734	6	2.21867	3
4.44007	9	2.22004	1
4.4428	9	2.2214	6
4.44553	9	2.22277	4
4.44826	4	2.22413	8
4.451	8	2.2255	4
4.45373	8	2.22686	4
4.45646	10	2.22823	3
4.45919	5	2.22959	2
4.46192	7	2.23096	2
4.46465	9	2.23232	0
4.46738	14	2.23369	3
4.47011	6	2.23506	3
4.47284	5	2.23642	2
4.47557	4	2.23779	2
4.4783	11	2.23915	2
4.48103	8	2.24052	4
4.48376	13	2.24188	2
4.48649	11	2.24325	5
4.48922	3	2.24461	0
4.49196	6	2.24598	2
4.49469	9	2.24734	2
4.49742	6	2.24871	1
4.50015	7	2.25007	2
4.50288	3	2.25144	3
4.50561	9	2.2528	1
4.50834	7	2.25417	1
4.51107	10	2.25554	1
4.5138	10	2.2569	5
4.51653	7	2.25827	3
4.51926	7	2.25963	4
4.52199	7	2.261	3
4.52472	9	2.26236	2
4.52745	8	2.26373	2
4.53018	9	2.26509	2
4.53292	4	2.26646	1
4.53565	12	2.26782	3
4.53838	3	2.26919	2
4.54111	8	2.27055	1
4.54384	7	2.27192	2
4.54657	2	2.27328	4
4.5493	6	2.27465	2
4.55203	8	2.27602	2
4.55476	7	2.27738	3
4.55749	7	2.27875	3
4.56022	9	2.28011	1
4.56295	11	2.28148	2
4.56568	5	2.28284	4
4.56841	3	2.28421	0
4.57114	5	2.28557	3
4.57388	4	2.28694	6
4.57661	5	2.2883	3
4.57934	11	2.28967	2
4.58207	10	2.29103	3
4.5848	10	2.2924	2
4.58753	6	2.29376	2
4.59026	6	2.29513	3
4.59299	7	2.2965	0
4.59572	5	2.29786	1
4.59845	4	2.29923	0
4.60118	9	2.30059	3
4.60391	6	2.30196	2
4.60664	7	2.30332	5
4.60937	3	2.30469	3
4.61211	9	2.30605	1
4.61484	4	2.30742	0
4.61757	3	2.30878	2
4.6203	4	2.31015	2
4.62303	6	2.31151	1
4.62576	7	2.31288	5
4.62849	6	2.31424	1
4.63122	8	2.31561	1
4.63395	7	2.31698	2
4.63668	6	2.31834	1
4.63941	8	2.31971	3
4.64214	2	2.32107	2
4.64487	5	2.32244	1
4.6476	9	2.3238	1
4.65033	12	2.32517	0
4.65307	8	2.32653	3
4.6558	6	2.3279	6
4.65853	4	2.32926	1
4.66126	8	2.33063	2
4.66399	6	2.33199	1
4.66672	8	2.33336	0
4.66945	3	2.33472	4
4.67218	11	2.33609	3
4.67491	3	2.33746	2
4.67764	6	2.33882	1
4.68037	3	2.34019	3
4.6831	7	2.34155	1
4.68583	7	2.34292	0
4.68856	3	2.34428	4
4.69129	7	2.34565	0
4.69403	2	2.34701	2
4.69676	6	2.34838	3
4.69949	5	2.34974	4
4.70222	3	2.35111	5
4.70495	3	2.35247	1
4.70768	6	2.35384	3
4.71041	4	2.3552	2
4.71314	5	2.35657	2
4.71587	5	2.35794	2
4.7186	9	2.3593	2
4.72133	2	2.36067	6
4.72406	3	2.36203	0
4.72679	3	2.3634	2
4.72952	4	2.36476	1
4.73225	3	2.36613	4
4.73499	2	2.36749	1
4.73772	4	2.36886	5
4.74045	7	2.37022	0
4.74318	4	2.37159	3
4.74591	6	2.37295	0
4.74864	4	2.37432	1
4.75137	8	2.37568	1
4.7541	3	2.37705	3
4.75683	8	2.37842	3
4.75956	3	2.37978	1
4.76229	0	2.38115	2
4.76502	5	2.38251	2
4.76775	7	2.38388	4
4.77048	5	2.38524	3
4.77321	5	2.38661	3
4.77595	9	2.38797	1
4.77868	6	2.38934	3
4.78141	7	2.3907	0
4.78414	7	2.39207	2
4.78687	4	2.39343	2
4.7896	5	2.3948	4
4.79233	5	2.39616	4
4.79506	4	2.39753	5
4.79779	3	2.3989	2
4.80052	6	2.40026	2
4.80325	6	2.40163	1
4.80598	5	2.40299	2
4.80871	4	2.40436	1
4.81144	5	2.40572	1
4.81417	3	2.40709	3
4.81691	8	2.40845	4
4.81964	9	2.40982	2
4.82237	7	2.41118	1
4.8251	6	2.41255	3
4.82783	4	2.41391	0
4.83056	6	2.41528	0
4.83329	5	2.41664	5
4.83602	8	2.41801	3
4.83875	5	2.41938	1
4.84148	12	2.42074	2
4.84421	6	2.42211	3
4.84694	2	2.42347	1
4.84967	7	2.42484	1
4.8524	5	2.4262	2
4.85513	5	2.42757	0
4.85787	4	2.42893	4
4.8606	9	2.4303	1
4.86333	7	2.43166	1
4.86606	3	2.43303	0
4.86879	3	2.43439	2
4.87152	3	2.43576	2
4.87425	5	2.43712	1
4.87698	4	2.43849	2
4.87971	3	2.43986	4
4.88244	7	2.44122	0
4.88517	4	2.44259	2
4.8879	3	2.44395	2
4.89063	2	2.44532	3
4.89336	3	2.44668	0
4.89609	5	2.44805	2
4.89883	6	2.44941	1
4.90156	1	2.45078	0
4.90429	4	2.45214	4
4.90702	5	2.45351	0
4.90975	5	2.45487	1
4.91248	5	2.45624	3
4.91521	8	2.4576	0
4.91794	4	2.45897	2
4.92067	6	2.46034	1
4.9234	5	2.4617	2
4.92613	5	2.46307	3
4.92886	7	2.46443	1
4.93159	4	2.4658	0
4.93432	5	2.46716	0
4.93705	6	2.46853	2
4.93979	3	2.46989	3
4.94252	6	2.47126	2
4.94525	4	2.47262	2
4.94798	2	2.47399	2
4.95071	1	2.47535	1
4.95344	8	2.47672	2
4.95617	6	2.47808	2
4.9589	5	2.47945	1
4.96163	4	2.48082	0
4.96436	3	2.48218	0
4.96709	4	2.48355	3
4.96982	3	2.48491	1
4.97255	2	2.48628	2
4.97528	3	2.48764	0
4.97802	8	2.48901	1
4.98075	8	2.49037	1
4.98348	3	2.49174	3
4.98621	4	2.4931	1
4.98894	4	2.49447	2
4.99167	2	2.49583	4
4.9944	6	2.4972	1
4.99713	6	2.49856	1
4.99986	9	2.49993	2
5.00259	5	2.5013	0
5.00532	2	2.50266	4
5.00805	3	2.50403	3
5.01078	1	2.50539	3
5.01351	2	2.50676	1
5.01624	5	2.50812	1
5.01898	2	2.50949	2
5.02171	4	2.51085	2
5.02444	4	2.51222	1
5.02717	3	2.51358	1
5.0299	4	2.51495	0
5.03263	4	2.51631	0
5.03536	4	2.51768	0
5.03809	6	2.51904	1
5.04082	1	2.52041	3
5.04355	2	2.52178	1
5.04628	3	2.52314	0
5.04901	5	2.52451	2
5.05174	0	2.52587	3
5.05447	3	2.52724	2
5.0572	4	2.5286	2
5.05994	3	2.52997	5
5.06267	4	2.53133	1
5.0654	2	2.5327	2
5.06813	2	2.53406	0
5.07086	4	2.53543	0
5.07359	4	2.53679	2
5.07632	3	2.53816	3
5.07905	7	2.53952	2
5.08178	2	2.54089	2
5.08451	5	2.54226	2
5.08724	3	2.54362	2
5.08997	7	2.54499	4
5.0927	5	2.54635	2
5.09543	3	2.54772	2
5.09816	4	2.54908	0
5.1009	1	2.55045	1
5.10363	5	2.55181	3
5.10636	2	2.55318	3
5.10909	3	2.55454	0
5.11182	2	2.55591	1
5.11455	6	2.55727	0
5.11728	3	2.55864	1
5.12001	1	2.56001	0
5.12274	4	2.56137	0
5.12547	4	2.56274	1
5.1282	2	2.5641	2
5.13093	5	2.56547	1
5.13366	2	2.56683	1
5.13639	4	2.5682	2
5.13912	6	2.56956	0
5.14186	4	2.57093	2
5.14459	4	2.57229	2
5.14732	3	2.57366	1
5.15005	6	2.57502	4
5.15278	5	2.57639	1
5.15551	4	2.57775	0
5.15824	3	2.57912	3
5.16097	2	2.58049	2
5.1637	2	2.58185	0
5.16643	6	2.58322	1
5.16916	4	2.58458	2
5.17189	8	2.58595	0
5.17462	1	2.58731	1
5.17735	4	2.58868	2
5.18008	5	2.59004	1
5.18282	3	2.59141	0
5.18555	3	2.59277	2
5.18828	2	2.59414	1
5.19101	6	2.5955	4
5.19374	1	2.59687	1
5.19647	5	2.59823	1
5.1992	4	2.5996	5
5.20193	1	2.60097	2
5.20466	5	2.60233	0
5.20739	2	2.6037	1
5.21012	1	2.60506	0
5.21285	5	2.60643	1
5.21558	4	2.60779	0
5.21831	7	2.60916	1
5.22104	4	2.61052	3
5.22378	5	2.61189	5
5.22651	3	2.61325	0
5.22924	3	2.61462	1
5.23197	4	2.61598	2
5.2347	3	2.61735	2
5.23743	2	2.61871	1
5.24016	4	2.62008	1
5.24289	0	2.62145	2
5.24562	5	2.62281	1
5.24835	3	2.62418	1
5.25108	2	2.62554	2
5.25381	3	2.62691	0
5.25654	0	2.62827	1
5.25927	6	2.62964	0
5.262	3	2.631	2
5.26474	2	2.63237	3
5.26747	3	2.63373	3
5.2702	2	2.6351	0
5.27293	2	2.63646	0
5.27566	4	2.63783	1
5.27839	0	2.63919	2
5.28112	7	2.64056	1
5.28385	3	2.64193	0
5.28658	5	2.64329	1
5.28931	3	2.64466	1
5.29204	4	2.64602	1
5.29477	1	2.64739	0
5.2975	0	2.64875	0
5.30023	0	2.65012	3
5.30297	3	2.65148	1
5.3057	7	2.65285	2
5.30843	3	2.65421	0
5.31116	3	2.65558	0
5.31389	4	2.65694	0
5.31662	5	2.65831	1
5.31935	2	2.65967	1
5.32208	5	2.66104	0
5.32481	3	2.66241	1
5.32754	2	2.66377	0
5.33027	3	2.66514	3
5.333	6	2.6665	0
5.33573	4	2.66787	0
5.33846	2	2.66923	0
5.34119	1	2.6706	4
5.34393	4	2.67196	2
5.34666	1	2.67333	1
5.34939	5	2.67469	1
5.35212	3	2.67606	1
5.35485	1	2.67742	1
5.35758	2	2.67879	0
5.36031	2	2.68015	1
5.36304	8	2.68152	0
5.36577	7	2.68289	0
5.3685	0	2.68425	0
5.37123	1	2.68562	0
5.37396	2	2.68698	2
5.37669	1	2.68835	1
5.37942	6	2.68971	3
5.38215	2	2.69108	1
5.38489	2	2.69244	1
5.38762	3	2.69381	1
5.39035	1	2.69517	2
5.39308	3	2.69654	0
5.39581	0	2.6979	2
5.39854	2	2.69927	1
5.40127	4	2.70063	3
5.404	7	2.702	2
5.40673	1	2.70337	1
5.40946	0	2.70473	2
5.41219	4	2.7061	1
5.41492	4	2.70746	1
5.41765	3	2.70883	0
5.42038	3	2.71019	1
5.42311	3	2.71156	3
5.42585	3	2.71292	0
5.42858	0	2.71429	2
5.43131	5	2.71565	1
5.43404	3	2.71702	1
5.43677	1	2.71838	3
5.4395	2	2.71975	0
5.44223	0	2.72111	3
5.44496	2	2.72248	0
5.44769	4	2.72385	0
5.45042	1	2.72521	2
5.45315	4	2.72658	1
[truncated: 2,099 more rows]

## Sheet: fig 3a
steady-state emission excited @298 nm
1% doped			0.1% doped			0.01% doped			10ppm doped
Wavelength (nm)	Intensity (a.u.)		Wavelength (nm)	Intensity (a.u.)		Wavelength (nm)	Intensity (a.u.)		Wavelength (nm)	Intensity (a.u.)
	L@L	D@L		L@L	D@L		L@L	D@L		L@L	D@L
320	17430	20387.5	320	15199.7	15248.2	320	15611.9	19490.6	320	17696.7	18351.2
321	17013.4	20852.8	321	14349.8	15741.6	321	16485.4	17901.2	321	16341.5	17901.2
322	17599.1	19214.2	322	15770.3	16387.9	322	16174.1	15889.1	322	17242.9	18644.2
323	18404.2	19367.9	323	14384.9	16100.8	323	14690.5	17722.6	323	16570.9	17769.6
324	19118.9	19886.5	324	16118.5	16793	324	13792.6	16583.7	324	15630.1	16886.1
325	20113.6	20412.8	325	18088.5	17029.8	325	14705.5	16293.4	325	14935.6	16339.4
326	21550.5	22250.7	326	21618.2	18500.9	326	14367	16129	326	16309.7	16264.5
327	22431.9	22321	327	23894.8	18109.5	327	14740.3	15981.6	327	15050.6	16646.6
328	25394.8	24220.8	328	26699.4	18502.6	328	14219.4	15328.2	328	14458.5	15610.9
329	32084.2	28481.4	329	33128.8	19549	329	13110.8	14752.4	329	14901.6	14688.4
330	41079	34539	330	39992.5	22273.8	330	14312.9	14083	330	12996.5	14689
331	54879.8	41954.8	331	47405.6	27109.6	331	15753.7	14246.5	331	13523.8	13792.2
332	75192	57261	332	58709.3	31802.6	332	18461.4	15585.1	332	12545.6	14075.5
333	100214	74984.3	333	68535.8	36655.9	333	21058.5	16443.8	333	12433.6	14327.8
334	141736	98564.5	334	83437.5	42932.9	334	25357.7	16162	334	13534.7	13873.1
335	192730	124601	335	100817	50379.1	335	27440.2	16786.5	335	13268	13543.2
336	249541	153030	336	113424	56383.4	336	32898.4	17261	336	15018.8	13936.4
337	319864	187571	337	134536	62612.3	337	37377.4	17729.1	337	14517.7	12940.5
338	400153	216147	338	151792	68575.3	338	41402.9	17442.6	338	15033.5	13334.1
339	475988	245957	339	165702	73631.1	339	46347.4	17430.7	339	14476.7	12825.4
340	558493	269488	340	177724	77130.4	340	48008.3	18075.2	340	15336	12290.4
341	646877	287426	341	189968	85818.3	341	50704.4	19078.7	341	15003.1	12191.1
342	727432	298923	342	196892	91961.5	342	51911.8	18047.9	342	14427.7	12512.2
343	787425	308873	343	205939	94155.8	343	52638.4	17852.6	343	14868.5	11745.6
344	838933	317835	344	207768	101418	344	50983	16766	344	14454	11850.9
345	870762	326846	345	202804	106819	345	48322.1	18135.6	345	13504.5	11425.6
346	873040	332173	346	204165	114236	346	47702.1	17255.7	346	13771.4	11000.5
347	889829	341522	347	197912	118584	347	44890.4	18073.4	347	13253.8	10795.2
348	884723	346318	348	198092	123245	348	43701.1	17506	348	13528.8	10557.9
349	881523	362392	349	199295	130112	349	42791	17338.8	349	12906.2	10682.1
350	897669	370042	350	201341	132191	350	44723.8	16965.3	350	12129	10655.1
351	916211	391812	351	207346	136505	351	44848.8	17383.8	351	12980.9	11326.1
352	945640	411453	352	209337	138527	352	45530.1	18689.4	352	12669.8	11063.5
353	986631	436512	353	217195	145885	353	45635.4	18714.2	353	12273.3	10225.3
354	1.02043e+06	451117	354	219097	144412	354	47736.2	18293.5	354	12293.5	10723.8
355	1.06104e+06	456392	355	226507	146065	355	49471.3	19023	355	13121.8	10395.9
356	1.09896e+06	469130	356	227215	147386	356	50857.3	18471.5	356	12971.5	10100
357	1.1142e+06	469438	357	228309	144663	357	50196	17703	357	12538.4	10427.6
358	1.12527e+06	462193	358	221520	142580	358	51333.3	17379	358	11738.5	10075.4
359	1.1122e+06	457040	359	221615	140330	359	49328.2	17861.9	359	11366.6	9456.28
360	1.08925e+06	445283	360	214777	141412	360	49201.3	17219.8	360	12008.2	9536.7
361	1.05567e+06	434636	361	202806	141720	361	45651.9	16349.8	361	11837.7	9594.87
362	1.00636e+06	418112	362	195481	140459	362	43891.8	16177.5	362	11235.1	9478.42
363	958650	408391	363	183057	137205	363	42601.5	14787.5	363	11420.8	8908.76
364	904347	392455	364	180396	136726	364	41419.4	16317.1	364	10102.3	8235.28
365	848574	385239	365	169020	133363	365	37400.1	14596.4	365	9621.5	7891.65
366	799532	376772	366	159189	133243	366	36396.7	15146.6	366	8731.73	7772.61
367	750893	367609	367	154884	131664	367	34891	14841	367	10012.7	8243.61
368	711576	355479	368	149318	127862	368	33691.9	14429	368	9098.38	8032.26
369	675114	348134	369	140252	125262	369	30625.6	13963.1	369	9245.03	8050.58
370	646519	344658	370	137484	123520	370	31224.5	14576.1	370	9595.76	7817.89
371	628329	336149	371	133333	119753	371	30612	14244.4	371	9076.28	8026.33
372	617774	333634	372	131777	119722	372	28260.3	13500.2	372	7998.42	7940.63
373	592823	332985	373	125476	114644	373	28477.8	13488.9	373	8404.78	7488.73
374	583660	324168	374	123036	112102	374	28493.3	13441.3	374	8677.31	7406.91
375	569868	315819	375	122710	107666	375	26750.8	12999	375	8167.94	7246.66
376	558323	311946	376	118239	106874	376	27429.5	12709.4	376	7832.25	7476.74
377	543654	302138	377	113871	100559	377	25944.3	12313.1	377	7820.63	6612.38
378	528363	294210	378	108921	97606.8	378	25973.5	12628.4	378	7774.67	7036.29
379	512637	283242	379	105526	94310.2	379	24556.9	11741.8	379	8028.23	6912
380	485415	277192	380	99582	91626.5	380	23452.9	12071.2	380	7796.42	7234.23
381	464057	265171	381	97941.3	86907.9	381	22056.3	11591.9	381	7039.47	6712.79
382	441253	262308	382	90419.7	88032.8	382	21115.7	11107.5	382	7485.25	7097.9
383	420426	251817	383	87512.8	82708.2	383	20279.3	10950.8	383	7331.74	6967.75
384	399961	243580	384	82942.6	81413.7	384	19266.2	10640.3	384	6745.74	6528.8
385	368713	234682	385	77235.5	79749.5	385	18572.6	10179	385	6679.99	6659.47
386	345250	229887	386	73773.8	77079.2	386	17980.4	10202.9	386	6928.13	6836.02
387	323877	220715	387	69074.3	75636.7	387	17442.1	9603.85	387	6827.82	6286.9
388	302259	214745	388	65569.6	71676.6	388	16478.9	10331.1	388	6473.49	6402.24
389	284164	209819	389	61138.8	72517.9	389	15977.5	10069.7	389	6628.53	6577.78
390	271548	203631	390	61489.1	68737.4	390	14243.5	9698.15	390	6104.37	6559.92
391	253800	198953	391	56858.3	64673.3	391	14386.4	9392.13	391	6247.94	6510.8
392	241923	196186	392	53784.3	63527.5	392	14115	9076.8	392	6724.3	6421.4
393	230541	188434	393	52835.7	61940.8	393	13501.3	9337	393	5707.07	6554.05
394	220326	185848	394	50701.3	58606	394	13533.8	8770.76	394	5709.56	6082.14
395	212511	182121	395	48894.1	55822.9	395	12912.4	8547.92	395	6084.11	6285.23
396	201888	177024	396	46123.8	54619.5	396	12582.9	8385.23	396	6045.4	6286.41
397	194102	173705	397	45176.2	52857.6	397	12815.8	8824.64	397	6157.19	6317.64
398	185125	165278	398	43059.4	50920.3	398	12287	8551.8	398	6358.78	6268.65
399	178693	160234	399	43128.4	47958.2	399	11039.6	8619.69	399	6169.77	6439.76
400	167097	158040	400	40111.6	45753.3	400	10984	8218.03	400	6101.11	5851.47
401	161918	152264	401	37860.6	45559	401	10735.7	8811.09	401	6174.78	6405.33
402	154208	149398	402	36969.8	42715.5	402	10183.3	8392.15	402	5594.77	6429.96
403	147102	146789	403	34980	42434.6	403	9868.75	7656.62	403	5757.61	6101.05
404	138994	141235	404	34200.9	42282.2	404	9886.13	8030.58	404	6002.65	6418.38
405	132194	137212	405	32509	40193.6	405	9506.4	7847.36	405	5862.62	5913.51
406	124003	133465	406	30412.1	38670.1	406	9267.38	8268.25	406	5444.2	5974.35
407	116796	131695	407	30289.1	37652	407	8966.23	7597.81	407	5565.6	6270.23
408	110208	128713	408	28764.2	36016.6	408	8889.07	7671.81	408	5656.68	6024.93
409	103629	125238	409	27346.7	35584.6	409	8709.15	7827.99	409	6055.42	6444.77
410	98596.9	120827	410	26006.5	35653.8	410	8620.94	7184.12	410	5408.62	6404.13
411	93330.5	119835	411	24860.7	33644.2	411	8136.25	7715.05	411	5763.17	5927.54
412	88084.6	115931	412	22869.5	33152.5	412	7969.36	7362.66	412	5460.3	6046.43
413	83023.8	111474	413	23509.3	31723.2	413	7338.95	7678.62	413	5877.33	6072.9
414	78488.7	111129	414	22914	30548.6	414	7696.38	7706.69	414	5522.44	6078.8
415	73470.3	108432	415	20688	29186	415	7580.1	7611.04	415	5321.54	6765.37
416	69912.8	106708	416	20628.7	27841.5	416	7078.87	7387.99	416	5079.88	5966.03
417	66793.9	104268	417	19426.6	27899.4	417	7268.26	7422.68	417	5662.24	6135.81
418	62878	101965	418	19389	26280.6	418	6984.16	6778.44	418	5626.41	6078.99
419	61116.7	97260.6	419	19166.4	25620.3	419	7265.77	6751.93	419	5693.4	5878.39
420	58752.7	96507.6	420	18964.7	24776.4	420	6581.7	7166.97	420	5123.66	5883.48
421	54933.9	92431.7	421	17528.4	23764.3	421	6943.66	7025.71	421	5118	6082.11
422	54299.4	92104	422	17345.1	23072.1	422	7151.13	6813.04	422	5450.43	5983.18
423	50104.8	88000.6	423	16476.4	22074.3	423	6385.9	6989.7	423	5198.78	6109.59
424	46665.6	85643.9	424	15998.2	21630.7	424	6307.26	6470.82	424	5601.91	5888.14
425	47022.2	85058.6	425	16184.6	21770.1	425	6708.71	6443.22	425	5177.04	5953.08
426	44517.2	81546.9	426	15638.2	19728.8	426	6569.45	6936.69	426	5212.72	6008.4
427	42771.2	81588.4	427	15143.7	19057	427	5920.92	6807.53	427	5044.5	5931.11
428	40753.7	78300.5	428	14273.5	19587.9	428	6169.56	6332.46	428	5925.22	5813.24
429	39258.9	77154.9	429	14757.7	19283.6	429	5960.02	6122.76	429	5105.69	5949.85
430	37899	75391.5	430	14468.7	18421.1	430	6228.44	6573.9	430	5192.06	6177.63
431	36421.9	74903.4	431	13412.2	17713.8	431	6310.43	6330.72	431	5458.22	6208.98
432	34007.1	71954.8	432	12986.9	17231.5	432	6017.34	6533.98	432	5703.3	6027.47
433	32823.2	70703.9	433	13119.2	17327	433	6149.92	6483.72	433	5027.15	6433.14
434	32026.5	69567.5	434	12988.3	16583.9	434	5898.29	6069.98	434	5625.59	6170.98
435	29971.5	66427.3	435	11637.6	16609.4	435	5617.13	7271	435	5012.05	5778.48
436	29544.1	65234.9	436	12394	15588.3	436	5753.65	6328.01	436	5149.06	6055.94
437	28563.7	65182	437	12001.4	15495.1	437	5960.42	5769.12	437	5557.69	5708.71
438	26438	62724.8	438	11699.9	15190.8	438	5885.16	6529.01	438	5442.52	6357.99
439	26225.5	61196.2	439	11378.8	14112.9	439	5206.91	6212.1	439	5528.57	6131.69
440	25119.5	59459.2	440	11038.1	14563.5	440	5865.57	5945.92	440	5162.5	5775.17
441	24277.8	59290.1	441	10754.5	14476.4	441	5487.59	6039.36	441	5046.18	5989.2
442	24139.5	59421.8	442	10050.6	13327.3	442	6032.37	6052.41	442	4729.7	6052.41
443	23250.7	54738.8	443	9608.57	12761.4	443	5394.81	6565.85	443	4964.43	5775.15
444	21644.2	53885.5	444	10567.2	12826.5	444	5668.47	5968.39	444	4808.7	5958.4
445	21209.6	51426.3	445	10105.5	12691.8	445	5322.37	6041.34	445	5332.36	5891.56
446	20734.3	52409.8	446	9942.88	11839.6	446	5171.1	5959.74	446	5260.94	6219.29
447	20079.6	50199.1	447	9361.18	11926	447	5608.72	5868.2	447	5139.67	6327.28
448	19275.7	49216.8	448	9807.45	11523.5	448	5237.95	5656.99	448	5098.28	5577.17
449	19250.2	49940.7	449	10413	11789.5	449	5785.02	6513.14	449	5386.06	5755.1
450	19902.7	48610.1	450	9313.2	11806	450	6281.92	6710.69	450	5165.13	6870.23
451	18592	46871.1	451	9225.8	11552.3	451	5064.16	5876.44	451	5104.28	6157.22
452	18757.7	45663.9	452	9449.45	10821	452	5970.2	6595.45	452	5112.99	6101.3
453	17392.7	45515.2	453	9025.97	10780.5	453	4898.36	5648.84	453	5060.63	6064.64
454	17785.8	44943.8	454	8933.7	11003.9	454	4864.58	5670.25	454	5486.68	5772.23
455	17566.9	42025.1	455	8839.84	10655	455	4871.14	6019.7	455	4912.16	5558.23
456	16453.9	43132.4	456	8721.21	10533.4	456	5591.05	5704.31	456	5436.6	5817.57
457	16427.3	42562.2	457	8653.03	10379.5	457	5076.03	6089.17	457	5282.79	6161.54
458	17479.4	41238.6	458	8895.41	10358.9	458	5615.42	5978.71	458	5117.2	6030.61
459	16403.1	40663.8	459	8274.49	10275.4	459	5127.26	6336.13	459	5064.74	5877.6
460	16709.1	40627.2	460	8621.37	10326.8	460	4969.84	6016.13	460	5001.23	5765.02
461	16663	39073	461	8594.16	9907.45	461	5316.19	6030.62	461	5368.72	6146.19
462	16584.3	40753.8	462	8840.73	10813.5	462	5791.84	6372.07	462	5443.69	6688.57
463	16875.1	40339.2	463	8516.99	10095.4	463	5635.62	6694.95	463	5911.05	6641.98
464	15806.2	38058.3	464	8413.67	9828.36	464	5637.48	5977.86	464	5158.83	6126.77
465	15860.2	38235.3	465	8789.84	10263.7	465	5115.83	6397.46	465	5468.28	5852.77
466	16005.6	38608.7	466	9129.19	10845.6	466	5642.72	6500.93	466	5589.08	6264.92
467	18274.4	39781.2	467	9686.7	10473.3	467	6335.69	7068.38	467	6217.16	7057.61
468	17023.5	38332.7	468	8939.26	8809.39	468	6341.89	7424.13	468	6612.45	6482.58
469	16761.1	36076.6	469	8532.73	8304.46	469	5728.34	6684.87	469	5663.12	7087.05
470	15884.4	35971.8	470	8362.49	8690	470	5229.28	5993.48	470	5895.22	6703.09
471	15890.9	33912.3	471	7907.01	8873.43	471	5644.73	6116.95	471	5348.22	6040.08
472	15785.9	33792.3	472	8815.38	9831.69	472	5501.33	6362.98	472	5479.23	6208.32
473	17767.6	34435.2	473	8211.56	9033.83	473	6167	7078.17	473	6200.34	6633.7
474	16642	33105.1	474	8170.09	8237.15	474	5655.36	5856.54	474	5465.36	5923.6
475	16199	30947.8	475	7835.31	8082.62	475	5047.42	5766.88	475	5159.84	5665.71
476	17130.4	31682.8	476	8276.89	8706.56	476	5303.09	5574.46	476	5122.17	5766.68
477	18151.3	30820.8	477	8506.98	7926.96	477	5049.6	5572.76	477	5117.84	5561.38
478	19434.4	30163.9	478	8521.84	8579.04	478	5570.65	5719.36	478	4792.82	5650.73
479	21962	30843.5	479	9341.62	8754.9	479	5522.14	5798.25	479	5188.51	5671.7
480	23128.8	30406.5	480	9904.1	8966.91	480	5912.38	5842.96	480	5669.4	6375.18
481	26835.3	31346.6	481	10301.6	8197.1	481	6871.61	6534.42	481	5999.58	6197.24
482	28111.6	29875.9	482	10352	8938.23	482	6648.18	5795.25	482	4813.79	6017.24
483	29117.3	30033.1	483	11071.6	9639.24	483	7091.47	5811.72	483	5835.2	5858.68
484	29966.2	28491.5	484	10535.4	9013.46	484	7397.17	5674.71	484	5202.8	6005.04
485	31165.8	28261.4	485	10479.5	8724.99	485	6484.47	5808.76	485	5381.99	5571.66
486	29384.3	28372.3	486	10822.7	9060.56	486	6393.59	5893.53	486	4976.76	5798.28
487	30874.6	28064.6	487	10175.9	8992.14	487	7425.69	5727.71	487	5046.12	5022.21
488	30815.5	27452.9	488	10784.2	9895.54	488	6905.26	5788.41	488	5235.99	6064.62
489	28644.1	27184.7	489	10649.6	9129.92	489	7091.67	5909.73	489	5367	6018.27
490	28669.5	26767.9	490	10828.3	9447.5	490	6528.47	5959.19	490	5232.46	5789.62
491	28049.4	26564.7	491	10392.3	9187.53	491	6559.05	5597.7	491	5098.78	5901.92
492	29097.1	26920.9	492	10281.8	8802.47	492	6736.33	5623.8	492	5012.52	6198.41
493	27524.8	24798.1	493	9518.85	8892.45	493	6288.58	5858.7	493	5256.86	5281.43
494	26418.1	23802.2	494	9723.23	8513.99	494	6107.87	5614.3	494	4799.92	5157.75
495	26527.1	25200.8	495	9098.56	8478.77	495	6259.91	6185.53	495	4871.57	5342.61
496	26683.9	24506.9	496	8931.95	8260.19	496	6145.38	5635.34	496	5063.1	5336.78
497	24394.2	24444.1	497	8951.19	8064.81	497	5730.26	5468.09	497	4831.4	5405.67
498	25520.4	22726.5	498	8168.53	8055.77	498	5913.41	5312.05	498	4197.02	5174.23
499	24466.3	22278.6	499	9228.29	8096.75	499	6185.72	5544.52	499	4878.17	5607.38
500	24211.6	22798.5	500	9273.34	8301.84	500	5791.1	4907.93	500	4125.69	5109.8
501	23054.5	22280	501	9178.62	7858.32	501	5535.1	5560.49	501	4798.78	4951.12
502	22877.5	22494.3	502	9120.34	7255.4	502	6144.09	5428.77	502	4866.74	5352.13
503	23043.6	22285.3	503	8585.12	7981.08	503	5731.98	4960.87	503	4845.2	5179.35
504	21968.7	21102.4	504	8896.1	7409.11	504	5947.98	5210.94	504	4732.52	5960.91
505	22127.9	21412.5	505	8091.46	7076.78	505	5788.91	5450.68	505	4488.03	5164.49
506	21776.2	20466.7	506	8668.58	7673.39	506	5656.84	5538.98	506	4923.54	4975.92
507	21984.7	20838	507	8619.9	7011.9	507	5746.6	5219.39	507	4547.19	6115.65
508	21358.3	20098	508	7773.89	7654.49	508	5770.72	5133.95	508	4059.4	5279.88
509	20575.1	20401.5	509	8505.07	7209.95	509	5300.65	4966.86	509	4739.88	5647.8
510	21258.1	20142.8	510	8734.38	6732.19	510	6194.69	5348.13	510	4098.44	4998.75
511	21782.4	20376.2	511	8599.37	7490.65	511	6043.9	5286.72	511	4732.36	4989.26
512	22733.2	20148.3	512	7985.86	7958.65	512	5809.13	5305.77	512	4625.54	5346.58
513	23871.9	19792.9	513	8390.77	7870.62	513	6241.75	5420.46	513	4503.37	4872.94
514	24058.9	19569.4	514	8979.05	8001.27	514	6651.66	5343.36	514	4365.58	5439.76
515	25909	19120	515	9282.89	7176.92	515	5971.53	5708.29	515	4239.65	5043.24
516	27248.7	19951.7	516	9320.09	7966.72	516	6125.03	5246.04	516	4381	5483.22
517	27269.9	19036.9	517	10129.6	7530.47	517	6532.97	5647.85	517	4523.9	5156.13
518	29594.6	19310	518	9478.19	8431.34	518	6535.71	5333.25	518	4187.38	5361.54
519	30681	20254.6	519	9699.97	7905.26	519	6836.98	5184.71	519	4301.6	5426.85
520	31549.9	19173.8	520	9278.55	8217.32	520	6926.64	5363.49	520	4675.13	5363.49
521	32519.3	18902.2	521	9978.17	7191.22	521	7248.98	5097.39	521	4548.66	4996.31
522	34080.6	19512	522	9974.1	8040.35	522	7167.98	5932.12	522	4957.97	5059.75
523	33200.8	19367.2	523	9690.9	8388.05	523	7129.11	5723.78	523	4713.7	5094.31
524	32645	19012.2	524	10567.2	8548.12	524	7000.62	5718.4	524	4907.8	5217.3
525	32805.6	18339.1	525	9866.91	7685.8	525	6647.18	5549.21	525	5415.67	5578.88
526	31999.2	18413.4	526	10372.5	9072.17	526	7443.07	5739.23	526	5186.23	4932.15
527	31192.7	18200.8	527	9333.72	8535.84	527	7527.19	5931.43	527	4621.7	5118.49
528	30674.4	18953.6	528	9780.04	7960.5	528	7005.24	5488.95	528	4761.13	5231.18
529	32191.9	17348.2	529	9926.35	9147.52	529	6841.55	5711.47	529	4550.85	5589.3
530	28760.2	17732.9	530	10765.8	8581.92	530	7274.64	5629	530	4675.45	5244.51
531	28219.7	18425.7	531	9468.55	7918.87	531	6291.7	5036.46	531	5067.46	5284.41
532	28635.8	17706.1	532	9852.33	8337.78	532	6386.06	5355.54	532	4668.53	5324.32
533	29699.9	17445.5	533	9532.9	8478.93	533	6056.38	6056.38	533	5096.8	5537.26
534	27147.4	17828.9	534	9160.07	8351.83	534	6782.89	6069.74	534	4643.43	5340.73
535	26725.2	16443.8	535	9562.98	8237.89	535	7391.75	5172.63	535	4853.33	5108.77
536	26246.4	16816.4	536	8963.38	8094.4	536	6597.82	6066.77	536	4698.93	4843.76
537	26227.1	15700.6	537	9082.97	8320.64	537	6682.47	5595.76	537	4638.8	4963.19
538	25566.6	16690.2	538	8451.36	7911.91	538	6538.77	5541.61	538	5476.22	5737.77
539	25189.1	17265	539	8550.14	7874.7	539	6359.06	6869.77	539	5584.77	5222.34
540	26446.3	17365.3	540	9313.5	7802.75	540	6325.21	6026.38	540	4831.07	5478.53
541	25053	16434.2	541	9070.61	8233.84	541	6794.59	6309.26	541	5238.19	5439.02
542	24713.5	15772.8	542	8923.85	7068.23	542	6258.51	5701.82	542	5010.18	5769.3
543	23311.3	17207.2	543	9045.67	8042.48	543	6597.22	5577.03	543	5287.97	5900.09
544	23751.9	15714.6	544	9579.57	8191.48	544	6751.97	5912.26	544	5038.27	5792.3
545	23367.4	16666.3	545	8531.79	8082.74	545	6545.64	5854.81	545	5233.06	5923.89
546	22164.4	16801.7	546	8479.22	8479.22	546	6268.01	6059.08	546	5345.22	5536.74
547	22816.9	16042	547	8758.17	7371.61	547	6880.17	6283.42	547	5563.81	5739.32
548	21053.2	17019.5	548	9093.56	8138.21	548	7112.09	6192.12	548	5785.21	5785.21
549	21719.5	15442.6	549	7667.79	7507.3	549	5866.75	6080.74	549	5634.94	5385.29
550	21009.7	15600	550	8536.88	7943.79	550	5841.03	5876.97	550	5859	5823.05
551	21368.2	16094.1	551	8391.42	7992.69	551	6035.3	6234.66	551	5582.2	5654.69
552	22113.5	15388.1	552	8918.52	8059.56	552	5756.83	6140.62	552	5628.9	6158.89
553	21412.5	16031.7	553	8494.98	7149.79	553	6191.57	6338.98	553	5196.49	6320.56
554	21012.8	16200.8	554	8992.19	7896.04	554	6929.93	6558.36	554	5239.25	5889.52
555	20959.5	16557.8	555	7960.48	7885.56	555	7267.45	6986.49	555	5244.55	6274.73
556	23128.3	16017.7	556	10004	9115.17	556	7432.08	6789.1	556	6505.43	6562.17
557	23387.4	16667.1	557	9889.52	8324	557	8457.64	7808.52	557	6605.74	7006.67
558	25670.7	17672.7	558	9385.62	9347.08	558	7381.3	7574.03	558	6938.04	7728.2
559	25736.2	18188.5	559	10193.3	8656.55	559	8578.74	7800.62	559	6711.26	6380.56
560	27761.8	18691.1	560	9738.23	9463.36	560	8697.65	8560.22	560	6989.53	6263.09
561	25284.8	18923.9	561	9828.56	9035.94	561	8223.49	8243.31	561	6994.92	7807.36
562	26517	18378	562	10338.8	9238.97	562	8879.01	8199.09	562	7119.21	7579.16
563	27121.8	18787.5	563	10554.1	8677.36	563	7910.52	7628	563	7244.58	7567.46
564	27733.1	17592.8	564	10629	9101.83	564	9183.27	8165.17	564	7269.24	7371.05
565	26748.5	18058.3	565	10847.3	9717.38	565	8443.65	7950.59	565	6902.84	7190.45
566	29716.5	20668.7	566	12700.1	11807.7	566	8425.21	9296.79	566	7719.65	8549.72
567	30139.6	22154	567	13812.2	11590.5	567	10877.9	12449.9	567	9955.7	9536.51
568	30755.6	22373.5	568	12806	11832.3	568	10964.5	11345.5	568	9736.8	9757.97
569	26119.7	19237.1	569	11499.5	10366.7	569	9447.56	10473.5	569	7951.34	8357.46
570	28272.6	18431.2	570	11093.2	10165.2	570	9388.24	8827.11	570	7575.34	7769.58
571	28188.8	18647.3	571	11371.4	9541.49	571	8670.12	8147.3	571	7602.69	7885.89
572	26625.4	17149.3	572	11454.8	10619.4	572	10025.7	8420.74	572	7937.04	8332.8
573	28378.9	19503.5	573	10961	10717	573	9385.66	8697.82	573	8120.93	8165.3
574	26510.2	21046.9	574	11038.5	10926.5	574	9068.1	9090.49	574	7926.19	9403.96
575	25778	19113.2	575	11544.7	10437.7	575	9488.82	9669.56	575	8381.79	8336.6
576	28486.6	19728.5	576	12544.1	12521.3	576	9693.18	10856.4	576	9008.96	9282.65
577	27488.9	21871.4	577	12017.8	12202	577	10083.9	11304.1	577	9439.25	9209.02
578	28373.1	23609.4	578	12571.6	12083.6	578	11804.7	10991.4	578	9875.99	9945.7
579	27791.4	22866.4	579	13485.3	14306.1	579	11186.9	11468.4	579	10483.3	10530.3
580	29726.7	24685.5	580	13395.9	13656.3	580	11384.2	13111.9	580	11455.2	11194.8

## Sheet: fig 3b
delayed emission excited @247nm
1% doped			0.1% doped			0.01% doped			10ppm doped
Wavelength (nm)	Intensity (a.u.)		Wavelength (nm)	Intensity (a.u.)		Wavelength (nm)	Intensity (a.u.)		Wavelength (nm)	Intensity (a.u.)
	L@L	D@L		L@L	D@L		L@L	D@L		L@L	D@L
450	3099.08	1340.14	450	1636.29	737.876	450	1911.5	1975.31	450	1744.98	2196.68
451	3328.31	1418.97	451	1943.44	767.146	451	1971.51	1869.23	451	1839.14	2282.38
452	3719.27	1547.01	452	2282.19	860.233	452	2048.22	2108.73	452	1965.53	2425.39
453	3985.62	1630.76	453	2430.93	924.908	453	2134.79	2134.79	453	2121.61	2543.5
454	4448.49	1767.36	454	2694.39	957.619	454	2308.89	2277.28	454	2186.51	2632.18
455	5136.74	1875.64	455	2903.2	973.202	455	2414.03	2253.03	455	2260.21	2692.97
456	5609.58	2044.9	456	3231.07	982.295	456	2489.72	2388.81	456	2377.48	2793.46
457	6246.31	2135.86	457	3390.91	1047.25	457	2605.21	2453.24	457	2359.17	2864.7
458	6714.63	2400.83	458	3834.26	1067.03	458	2818.09	2508.78	458	2601.15	2937.46
459	7689.85	2449	459	4121.61	1107.78	459	2889.82	2585.52	459	2655.34	3041.97
460	8766.8	2816.59	460	4809.76	1189.62	460	3102.23	2578.04	460	2772.65	3271.73
461	10008.3	3240.15	461	5330.9	1255.5	461	3416.65	2861.92	461	2745.3	3281.12
462	11173.3	3475.1	462	6266.58	1357.76	462	3587.98	2915.96	462	2901.19	3403.36
463	13189.7	3875.02	463	7297.71	1343.23	463	3937.52	2955.52	463	3098.53	3572.05
464	15456.3	4366.39	464	8453.03	1465.74	464	4223.86	3001.69	464	3272.93	3680.32
465	18310.2	4974.85	465	9855.72	1646.89	465	4543.37	3163.49	465	3482.83	3841.68
466	21822.1	5687.78	466	11756.4	1781.86	466	5108.49	3300.88	466	3461.8	3888.76
467	26389	6860.43	467	14368.4	2167.93	467	5530.8	3398.43	467	3477.08	3972.73
468	32393.4	8042.08	468	17296.3	2275.94	468	6286.7	3409.04	468	3828.95	4089.76
469	39541.8	9727.31	469	20547	2601.12	469	7147.92	3691.35	469	3895.71	4300.06
470	47495.9	11411.6	470	25137.7	2973.81	470	8015.32	3789.32	470	4089.54	4389.76
471	59782.5	13490.2	471	30889	3423.08	471	9446.68	4001.83	471	4405.96	4549.83
472	73411.8	16987.8	472	37140.6	3865.29	472	11178.3	4068.55	472	4607.64	4765.61
473	91041.7	20728.9	473	43659.1	4416.91	473	12852.9	4303.57	473	4804.71	4865.82
474	112487	24533.8	474	51805.8	5051.82	474	15367.8	4630.47	474	5239.59	4984.76
475	139028	30194.6	475	60811.9	5680.32	475	18202.2	4874.31	475	5638.73	5205.93
476	172504	36828.8	476	69882	6447.38	476	21450.9	5264.64	476	6058.41	5496.44
477	209851	44504.7	477	78885.2	7087.64	477	25687	5487.46	477	6603.15	5695.58
478	256378	52586.1	478	88134.2	7843.53	478	30210.8	5854.34	478	7183.51	5848.62
479	308031	61834.2	479	98167.6	8584.63	479	35508.5	6253.83	479	7938.08	5980.02
480	361442	70194.1	480	106569	9432.03	480	41208.5	6751.22	480	8461.29	6147.25
481	415027	80315.3	481	113228	9628.39	481	46681.6	7369.25	481	9541.19	6487.91
482	470725	87118	482	118703	10160.4	482	52609.4	7643.65	482	10040	6627.15
483	523858	96527.4	483	125678	10832.1	483	58787.6	8009.61	483	10951.9	6843.74
484	571075	102646	484	127824	10861	484	64225.6	8621.78	484	11567.7	7079.82
485	619121	107697	485	128601	11054.4	485	69136.1	8683.5	485	12353.7	7362.9
486	656176	111519	486	129568	11248.9	486	73442.9	9103.42	486	12884.8	7200.82
487	684028	113047	487	130954	11426.7	487	77212.8	9108.13	487	13284.9	7234.37
488	704727	115688	488	130082	11582.8	488	78894.1	9538.87	488	13812.9	7526.14
489	718678	117050	489	127615	11233.3	489	80334.9	9409.73	489	14184.6	7621.14
490	721701	115530	490	123676	11117.8	490	81492	9815.71	490	14104.6	7725.15
491	723048	115816	491	122519	10958.1	491	81161.8	9623.18	491	14440.9	7556.9
492	718414	113345	492	120684	10534.8	492	80689.3	9945.57	492	14469.1	7793.85
493	708202	111075	493	118170	10502.7	493	79048.2	9542.19	493	14342.1	7683.86
494	697121	110069	494	115629	10469.7	494	78684.1	9586.26	494	13930.9	7774.88
495	685647	108104	495	112657	9939	495	76522.1	9720.83	495	13849.9	7992.85
496	669298	102357	496	108301	9978.16	496	74602.9	9679.6	496	13827.1	7947.94
497	653459	102102	497	104814	9773.9	497	73470.9	9594.13	497	13376.9	7737.72
498	636000	99227.5	498	101988	9650.64	498	71739	9567.95	498	13554.5	7922.97
499	625600	97208.8	499	100871	9504.88	499	69906.2	9619.3	499	13260.3	7825.19
500	606565	94945.1	500	97438.2	9508.01	500	68022.1	9449.97	500	12919.6	7799.7
501	589888	92937.6	501	95648.1	9564.55	501	66247.3	9221.78	501	12870.4	7876.09
502	576706	90134.2	502	93526.9	9277.45	502	65367.5	9268.51	502	12767.2	8173.82
503	560406	89249.3	503	92434	9243.15	503	63855.1	9291.98	503	12826.3	8152.01
504	547996	87666.7	504	91995.8	8884.46	504	62005.1	9205.14	504	12480.4	7941.84
505	535552	85854	505	93444.7	9305.18	505	61646	9215.42	505	12255.6	7932.75
506	528561	84984.8	506	94102.5	9335.09	506	60103.9	9252.59	506	12323.3	7898.62
507	521959	85376.5	507	95670.3	9531.97	507	58888.1	9108.89	507	12307.7	7880.48
508	517432	85848.4	508	98652.7	9770.42	508	59173.1	9250.39	508	12352	8006.04
509	516845	87426	509	102958	9921.7	509	59140.3	8912.3	509	11993.9	8156.59
510	521146	90286.6	510	106945	10509.5	510	59418	9329.66	510	12226.8	8019.51
511	529463	92208	511	109653	10539.6	511	61052.8	9558.01	511	12374.4	8215.37
512	542939	96634.3	512	114632	11215.6	512	62476.1	9709.55	512	12718.9	8364.07
513	566291	101198	513	121908	11430.9	513	64652.7	9539.2	513	12855.8	8438.68
514	589442	104818	514	128205	12015.7	514	66698.4	9717.21	514	13189	8523.21
515	618011	111880	515	134350	12771.6	515	70480.7	10183.5	515	13331.3	8573.51
516	651071	117072	516	140244	13120.7	516	73268.7	10395.8	516	14056.9	8688.05
517	684198	124775	517	146116	13376.4	517	76830.5	10757.6	517	14383.8	8717.65
518	719212	130517	518	150647	13914.5	518	81851.9	10949.4	518	15035	8773.69
519	754091	135891	519	153866	14151.1	519	85413.9	11185.6	519	15302	8765.58
520	794770	140268	520	155948	14383.9	520	88517.6	11429.7	520	15673.1	8644.68
521	829393	145973	521	158705	14625	521	93643.2	11843.8	521	16311.6	8918.26
522	857447	147896	522	158466	14559.9	522	95639.4	11699.9	522	16468.9	8962.15
523	882841	152113	523	158334	14650.5	523	99738.7	12135.6	523	17076.2	9099.49
524	899387	154042	524	158896	14576	524	101009	11911.4	524	17109.5	9198.07
525	912630	154295	525	155955	14346.3	525	102010	12183	525	17466.7	9013.75
526	918909	151233	526	155451	14201.6	526	104009	12299	526	17437.4	9076.66
527	926813	150265	527	149790	13978	527	103814	11902	527	17681.4	9088.33
528	920450	149296	528	148021	13810.3	528	103207	12294	528	17836.1	9017.35
529	910326	147646	529	144894	13405.2	529	101160	11974.2	529	17154.3	9139.88
530	899196	141822	530	140773	13132.8	530	100644	11851.7	530	17297.6	8800.31
531	877930	141207	531	135374	12905.7	531	97966.2	11645.8	531	17029.4	8947.86
532	865005	137552	532	131682	12623.8	532	95842.4	11615.1	532	16989.4	8973.27
533	840723	133844	533	128063	12054.6	533	93971.4	11504	533	16610.2	8744.78
534	825822	130398	534	124922	11976.2	534	91301.2	10965.1	534	16122	8793.99
535	802846	126571	535	121148	11662.4	535	88900.6	10971.1	535	16079.8	8584.33
536	779252	123344	536	118495	11536.5	536	87685	10949.2	536	15680.3	8546.59
537	759446	120466	537	113923	11176.9	537	84533.2	10823.3	537	15327.5	8554.21
538	739927	114741	538	110881	10929.6	538	81682.3	10690.9	538	14919.8	8224.14
539	718657	112061	539	106397	10821.9	539	79526.2	10303	539	14788.9	8400.23
540	695795	109064	540	103546	10278.1	540	77453.1	10146.9	540	14534.7	8294.16
541	682868	105860	541	100220	10195.2	541	74802.4	10347.5	541	14220.1	8312.5
542	658692	102822	542	95910.3	10256.5	542	72996.8	9895.52	542	13760.3	8244.02
543	638367	100052	543	93289.4	9729.19	543	70889.5	9667.98	543	13713	7918.36
544	620508	97473.4	544	91153.3	9572.72	544	68506.8	9632.7	544	13097.8	8134.92
545	598733	94511.1	545	90652.8	9087.91	545	66623.9	9441.96	545	13074	7996.39
546	580116	91584.3	546	87532.7	9398.53	546	64960.9	9137.36	546	12640.5	8070.06
547	562408	89838.8	547	86386.5	9128.51	547	62834.2	9323.33	547	12521.2	7782.31
548	550904	87388.5	548	85251.3	8898.96	548	61204.6	9373.09	548	12532.8	7395.16
549	538343	86471.3	549	85158.8	8939.22	549	59550.2	8880.37	549	11943.9	7600.03
550	527434	83979.6	550	83976	8885.55	550	58643.9	8808.27	550	12215.8	7530.43
551	517653	84847.6	551	83080.5	8601.66	551	58299.5	9036.64	551	11742.6	7454.41
552	511705	83594.6	552	82975.1	9174.38	552	57422.1	8708.35	552	11530.1	7613.64
553	507526	84649.4	553	84186.9	8738.22	553	57065.6	8504.19	553	11561.3	7153.47
554	503665	84129	554	86167.1	8997.77	554	56344.3	8776.68	554	11197.5	7392.55
555	505811	84793.2	555	84849.4	9192.95	555	56073.6	8507.41	555	11330.1	7325.52
556	504521	84417.4	556	84844.8	8926.06	556	56372.2	8555.4	556	11327.8	7051.96
557	509211	85580.6	557	87915.5	9215.58	557	57531	8008.98	557	11575.3	7151.76
558	518285	86334.3	558	88932.2	9069.56	558	57198.3	8672.55	558	11176	7481.52
559	523704	87701.6	559	91094.2	8956.13	559	58236.2	8672.11	559	11329.4	7038.07
560	529742	89803.7	560	90009.9	9410.35	560	58513.8	8418.85	560	11581.8	7154.45
561	534806	91441.3	561	89546.9	9067.64	561	59163.6	8512.8	561	11431.6	6925.57
562	541268	93305.6	562	88460.2	9294.97	562	60635.2	8207.09	562	11848.7	7197.2
563	552348	94314.8	563	90823.7	9389.71	563	62077.4	8572.42	563	11583.3	6881.35
564	559318	94999	564	90625.3	9348.21	564	61420	8659.97	564	11976.9	7088.02
565	562552	94708.5	565	90476.4	9105.17	565	61531.8	8593.62	565	11365	6884.35
566	565027	94518	566	90554.4	9066.44	566	62738.8	8396.16	566	11739.3	6833.55
567	570011	94021.6	567	90376.8	9199.06	567	63165.2	8448.72	567	11842	6801.31
568	570858	92167.3	568	88990.1	9059.46	568	62686	8428.68	568	11580.4	6824.23
569	573595	92103	569	87400.6	8955.94	569	63065.7	8220.66	569	11589.3	6630.39
570	571472	92078.2	570	84565.4	8786.1	570	62044.4	8194.75	570	11587.5	6589.04
571	564137	89977.5	571	83483.7	8386.92	571	60808.5	8254.04	571	11131.7	6659.44
572	561439	89046.6	572	81665.8	8354.78	572	61471.4	8139.32	572	10885.4	6529.92
573	551799	87240	573	80423.8	8245.18	573	60145.9	8009.98	573	11036.5	6470.11
574	538717	84069.1	574	77206.5	8138.9	574	58546.3	7894.84	574	10821.3	6262.59
575	529494	82177.7	575	75171.8	7952.53	575	57802.7	7572.98	575	10711.1	6235.51
576	512436	79566.2	576	73431	7606.3	576	56190.8	7670.16	576	10505.1	6233.29
577	496992	77042.7	577	71614	7595.14	577	55049.2	7454.7	577	10344	6020.4
578	485064	75234.1	578	68557.9	7317.53	578	53344.3	7443.01	578	10201.3	6120.79
579	476462	72830	579	66218.7	7209.36	579	52233.8	7364.14	579	10178.5	5844.41
580	459505	70406.8	580	64340.8	6700.34	580	49863.2	6963.05	580	9748.75	5895.64
581	442007	68815.4	581	62070.3	6632.72	581	48783.4	7184.85	581	9579.8	5745.97
582	430054	66180	582	59907.1	6499.73	582	47848.9	6943.83	582	9330.84	5543.96
583	420005	64255.3	583	58543.1	6399.46	583	46231.6	6808.87	583	9158.1	5648.88
584	406384	62067.4	584	55911.6	6190.26	584	44308.6	6635.58	584	9029.51	5311.91
585	391807	60638.3	585	55400.1	5975.91	585	43560	6529.78	585	8586.33	5583.47
586	380996	58264.7	586	52159.1	5556.42	586	42132	6632.1	586	8439.94	5458.63
587	369432	56435.2	587	51945.1	5656.94	587	41056.5	5899.92	587	8203.19	5130.47
588	357496	56155.4	588	50328.1	5589.74	588	40139.9	6021.49	588	8415.27	5109.45
589	343670	52583.6	589	48295.7	5479.07	589	38567.5	6059.2	589	8075.5	5017.54
590	336814	51164	590	46592.2	5459.09	590	37581.3	5937.86	590	7712.46	5050.57
591	324517	50612.5	591	45368.7	5296.39	591	36126.3	5632.67	591	7660.85	5235.96
592	315638	48500.1	592	43946.1	4975.73	592	34615.3	5816.51	592	7421.16	5047.34
593	304969	47588.8	593	42515.1	4990.75	593	34464	5520.88	593	7341.55	4883.65
594	297264	47111.3	594	42652	4732.21	594	32752.5	5499.74	594	6926.7	4802.47
595	287048	44445.3	595	41144.7	4724.39	595	32107.8	5313.57	595	7108.41	4612.55
596	280206	44262.9	596	40410.9	4532.65	596	31147.2	5229.77	596	6880.26	4488.57
597	273118	43046.5	597	38601.8	4736.86	597	30889.8	5265.66	597	6698.96	4416.81
598	265634	42002.1	598	38929.9	4502.94	598	30067.4	5289.97	598	6484.56	4368.02
599	258397	41036.6	599	37689.9	4567.19	599	29444	5180.31	599	6500.22	4541.64
600	253157	40393.8	600	38281.4	4620.36	600	28719.6	4803.8	600	6377.36	4517.18
601	247209	40471.8	601	37145	4135.27	601	27996.4	4949.58	601	6210.15	4297.55
602	245983	39771.2	602	35749	4113.05	602	27859.8	4760.48	602	6453.75	4362.06
603	243284	38915.7	603	36078.9	4281.86	603	27772.8	4957	603	5949	4296.66
604	238564	38885.7	604	35593.6	4082.21	604	27468.1	4644.86	604	6045.5	4456.31
605	234744	38277.7	605	35180.6	4352.21	605	26657.7	4551.83	605	5849.32	4204.01
606	233080	37986.4	606	35229.8	4062.98	606	26283.9	4760.54	606	6155.66	4124.17
607	230474	37279.2	607	35277	4016.63	607	26105	4756.21	607	5898.07	4189.92
608	229992	38561.5	608	34937.5	4124.66	608	26009.1	4478.29	608	5695.65	3958.79
609	226428	37907.4	609	34907.4	4177.12	609	25458.3	4635.97	609	6072.65	4006.24
610	227880	37331.6	610	35133.6	3980.16	610	25765.5	4533.67	610	5829.47	4178.53
611	226678	37614.4	611	35060.7	4024.9	611	25659.6	4193.42	611	5583.66	3798.06
612	225807	37432.7	612	35739.2	3967.74	612	25677.1	4204.04	612	5319.86	3843.03
613	223692	37131.4	613	34247	4027.5	613	25311.4	4369.77	613	5330.12	3808.18
614	226491	36649.5	614	33611.6	3963.02	614	25537.6	4164.87	614	5389.44	3781.35
615	226341	36669	615	33999.2	3708.45	615	24528.9	4314.6	615	5598.43	3749.31
616	223877	36598.1	616	32647.4	3702.25	616	24635.6	4161.15	616	5479.19	3388.26
617	218712	35946.4	617	32262.3	3701.6	617	24638.9	4051.14	617	5274.51	3418.47
618	218579	35350.6	618	31987.3	3508.51	618	24538.3	4021.86	618	5296.4	3494.35
619	216596	34659.8	619	31766.4	3528.01	619	24240.7	3947.5	619	5145.01	3506.5
620	214541	34546.6	620	30647.6	3296.38	620	24192.8	4127.74	620	5046.22	3412.55
621	211517	33355.7	621	29760.3	3289.94	621	23136.3	3702.1	621	5071.07	3315.7
622	209458	32847.2	622	29606.1	3446.21	622	23616.3	3819.18	622	5195.43	3408.92
623	205341	32369.8	623	29010	3072.58	623	22623	3820.89	623	4848.86	3329.58
624	202207	31634.9	624	28051	3204.84	624	23195.8	3851.93	624	5069.54	3277.59
625	197483	31409	625	26987.3	3176.58	625	22143	3645.89	625	4634.93	3292.94
626	192773	29867.7	626	26070.2	3265.67	626	21709.5	3695.06	626	4648.37	3041.14
627	189315	29775.9	627	25619.9	3103.99	627	21239.9	3375.98	627	4647.98	2935.99
628	185910	28591.2	628	24977.2	3037.38	628	20494.2	3561.21	628	4495.16	3142.96
629	178991	28532.2	629	24105.8	3091.02	629	20099.9	3396	629	4385.12	2909.68
630	174303	27266.9	630	23900.4	2906.52	630	19852.2	3262	630	4478.97	2801.97
631	169827	26553.5	631	22883.2	2681.66	631	19212.9	3483.61	631	4200.7	2796.22
632	167021	25356.1	632	22050.5	2724.57	632	18551.2	3258.29	632	4114.83	2763.31
633	163184	24738.2	633	21551.5	2658.47	633	18181.5	3060.08	633	4203.78	2819.98
634	156189	24247.7	634	20525.2	2576.16	634	17696.7	3160.44	634	3824.4	2850.59
635	152233	23357.3	635	19821.2	2710.43	635	16958.2	3230.98	635	3877.18	2741.84
636	148009	23096.4	636	19454.6	2282.91	636	16288.4	2858.17	636	3899.98	2559.22
637	141929	21820.8	637	19548.6	2436.72	637	16206.7	3204.77	637	3812.81	2697.31
638	137086	20693.1	638	18201.6	2265.39	638	16130	2842.12	638	3695.68	2588.36
639	131317	20961.1	639	17115.3	2407.13	639	15024.8	2933.25	639	3515.25	2551.46
640	129540	19492.3	640	16612.4	2255.08	640	14733.2	2776.56	640	3274.56	2367.83
641	122250	19278.5	641	16368.4	2297.66	641	13762.2	2762.88	641	3560.42	2335.63
642	119645	18619.5	642	16302.8	2278.27	642	13492.2	2685.96	642	3165.6	2575.65
643	115556	17773.3	643	15476.6	2267.7	643	13557.7	2757.09	643	3309.48	2330.69
644	113419	17845.9	644	14977.6	1952.97	644	12853.4	2280.91	644	3186.42	2276.01
645	109253	17095.6	645	14727.6	1923.14	645	12181.5	2333.47	645	3035.49	2387.85
646	106583	16488.2	646	14857.4	1980.99	646	11930.9	2466.23	646	3211.6	2321.16
647	102484	15917.5	647	14171.3	2004.23	647	11792.6	2469.86	647	2970.92	2125.7
648	100232	16122.6	648	13880	1730.52	648	11176.7	2452.43	648	2928.58	2175.96
649	97036.6	15691.1	649	12703.1	1843.58	649	11465.4	2294.12	649	2967.34	2081.8
650	94323.7	14659.2	650	12611.4	1681.17	650	10726	2115.87	650	2843.85	1990.17
651	91438.1	14904.3	651	12584	1730.96	651	10359.2	2171.66	651	2692.01	1996.44
652	87867.7	13896.5	652	12873.9	1905.25	652	9972.98	2179.74	652	2508.05	1959.07
653	87260.4	13663.4	653	11743.5	1630.88	653	10178	2399.96	653	2476.32	2023.6
654	84378.4	13623.7	654	11849.6	1586.2	654	9633.29	1995.19	654	2669.47	1779.64
655	82459.9	12777.5	655	11551.2	1590.18	655	9630.68	1965.33	655	2682.03	1774.96
656	80704.9	12807.1	656	11182.8	1544.81	656	9359.73	2073	656	2555.75	2044.6
657	79788.5	12521.5	657	11294.7	1451.43	657	9088.74	2102.27	657	2551.53	1923.73
658	78336	12333.8	658	10330.7	1641	658	9297.07	1868.76	658	2213.31	1909.64
659	76605.8	12568.3	659	10218.1	1414.9	659	9335.97	1900.35	659	2444.99	1894.43
660	73869.6	11952.6	660	10062.5	1548.08	660	8820.43	1914.09	660	2250.11	1872.09
661	73076.5	11991.3	661	10259.1	1591.93	661	8581.8	1890.8	661	2433.65	1756.62
662	71127	11963	662	9923.7	1531.01	662	8243.92	1741.76	662	2126.06	1723.17
663	68170.5	10863.2	663	10397.2	1398.05	663	8130.08	1920.74	663	2254.51	1700.33
664	68987.1	11475.5	664	10061.8	1260.13	664	8168.43	1893.39	664	2136.46	1816.63
665	66749.3	10711.3	665	9769.46	1435.54	665	8035.12	1825.28	665	2176.04	1623.91
666	65731.9	11180	666	9032.52	1387.59	666	7737.44	1843.51	666	2391.93	1757.61
667	64385.8	11060.2	667	9346.75	1350.61	667	7747.52	1794.09	667	2304.77	1666.42
668	64952.5	10629.6	668	8976.39	1325.28	668	7541.81	1905.95	668	2179.2	1537.05
669	64433.3	10199.6	669	8852.64	1353.93	669	7852.81	1694.15	669	2221.84	1728.87
670	62663.8	10342.8	670	9087.03	1516.86	670	7859.43	1679.12	670	2335.25	1608.57
671	60601.6	10495.1	671	9052.2	1378.29	671	6970.41	1658.25	671	1974.11	1701.33
672	61935.8	10303.2	672	8952.29	1475.01	672	7535.69	1730.58	672	1913.13	1394.69
673	60250.3	9757.07	673	8687.8	1262.33	673	7098.75	1603.9	673	1893.5	1789.54
674	59817.6	10296.7	674	8318.9	1162.53	674	7413.03	1479.59	674	1947.62	1766.45
675	59222.9	9928.03	675	8148.04	1235.25	675	7181.33	1680.25	675	2017.83	1388.7
676	58340.9	9413.6	676	8132.41	1413.99	676	6741.86	1484.3	676	1976.47	1406.18
677	59082.4	10059.1	677	8413.08	1312.06	677	6926.08	1868.69	677	1765.32	1439.29
678	56876.1	8714.69	678	7962.17	1391.76	678	6894.07	1545.5	678	1933.9	1359.39
679	54911.6	8898.13	679	7811.59	1300.56	679	6543.96	1555.73	679	1917.91	1349.95
680	54722.2	9467.77	680	7760.06	1356.13	680	6638.32	1356.13	680	2000.7	1347.76
681	54342	8755.2	681	7525.2	1400.83	681	6149.99	1443.54	681	1836.46	1255.62
682	52151	8816.71	682	7588.3	1446.22	682	6159.5	1463.64	682	1707.58	1524.63
683	51732.7	8358.6	683	6857.42	1163.63	683	6226.75	1483.41	683	1829.83	1394.58
684	50625.4	8347.03	684	7441.72	1403.24	684	6445.87	1593.36	684	1756.32	1394.19
685	50656.5	8338.22	685	6724.07	1411.22	685	6189.1	1420.45	685	1651.04	1475.79
686	49162.3	8000.97	686	7070.19	1194.03	686	5838.55	1391.47	686	1729.94	1466.69
687	47200.7	8162.16	687	6734.74	1034.64	687	5661.78	1437	687	1571.12	1369.94
688	46858.7	7221.04	688	6020.79	1356.38	688	5796.35	1590.58	688	1629.61	1239.29
689	45667.3	7372.75	689	7044.85	1053.25	689	5623.96	1291.72	689	1868.03	1242.04
690	45808.5	7393.68	690	5947.31	1132.82	690	5755.14	1395.8	690	1790.26	1062.02
691	43565.1	6511.04	691	6026.06	1372.37	691	5375.99	1269.19	691	1630.34	1042.18
692	42901.2	6966.05	692	6061.09	1241.68	692	5335.02	1273.25	692	1620.5	1294.3
693	41716.7	6757.92	693	6178.67	1158.5	693	4516.01	1297.95	693	1533.94	1265.77
694	41220.7	6296.25	694	5738.77	1136.82	694	4984.53	1333.58	694	1410.1	1267.99
695	39852.5	6157.71	695	5623.23	1080.11	695	5010.8	1414.16	695	1447.56	1158.05
696	39083.9	6110.76	696	5997.18	1476.58	696	5327.04	1431.14	696	1328.92	1147.19
697	38253.6	6265.58	697	5420.13	1030.75	697	4470.45	1134.98	697	1192.89	1053.91
698	36322.9	6008.57	698	5264.87	1487.39	698	4698.25	1251.29	698	1274.9	1145.05
699	35770.8	5364.41	699	5171.97	1335.09	699	4582.6	1082.51	699	1563.62	998.31
700	35417.7	5806.98	700	5586.46	1323.11	700	4336.86	1151.6	700	1396.62	1090.34
701	34151	6010.47	701	5773.05	1074.64	701	4535.97	999.662	701	1724.42	1062.14
702	34093.7	5567.62	702	5159.92	1401.46	702	4191.64	1133.91	702	1274.05	1159.39
703	32839.8	5414.87	703	5220.09	1467.34	703	4129.33	1077.78	703	1272.56	870.016
704	29635.4	5305.26	704	4961.28	1283.32	704	4074.86	1336.24	704	1058.41	1217.17
705	31571.6	5322.56	705	5443.84	1468.76	705	3840.33	1185.79	705	1387.91	808.49
706	29748	4893.84	706	5416.22	1704.6	706	3904.08	1347.18	706	1374.68	1003.51
707	28976.6	4528.03	707	5004.67	1471.96	707	3700.93	1233.64	707	1065.42	1079.44
708	28266.8	4744.47	708	4544.41	1414.77	708	3801.3	1314.73	708	1171.83	1071.79
709	28542.5	4616.31	709	5592	1762.06	709	3567.81	1048.5	709	1165	888.313
710	26894.8	4717.34	710	5622.24	1498.28	710	3308.08	1053.24	710	1483.44	1082.91
711	25886.3	5019.55	711	5080.21	1319.34	711	3442.41	1137.36	711	1137.36	818.9
712	25071.2	4602.07	712	5299.36	1363.58	712	3130.03	914.216	712	929.712	1007.19
713	23105.4	3924.74	713	5333.22	1582.56	713	3988.05	854.582	713	1155.27	822.93
714	24104.7	4152.08	714	4862.95	1502.51	714	3263.51	1147.07	714	1082.45	1163.23
715	23806.3	3478.62	715	5325.09	1434.31	715	2835.65	1236.48	715	1417.83	1121.07
716	23031.6	4256.39	716	5013.46	1816.96	716	2927.32	1278.6	716	1362.72	790.713
717	23476.3	3809.75	717	4822.25	1767.59	717	3157.63	1184.11	717	1235.59	1166.95
718	22257.9	3517.17	718	5424.49	1749.84	718	2922.22	892.416	718	962.409	874.918
719	21723.9	3852.51	719	5564.73	1623.05	719	2764.53	1230.66	719	1016.63	1016.63
720	20935.3	3743.64	720	5506.42	1980.86	720	3180.28	1072.21	720	817.786	817.786
721	19908.6	3281.03	721	4782.52	1890.76	721	2984.44	1093.68	721	1353.19	1112.21
722	18296	3912.47	722	5065.42	1738.87	722	2854.02	812.735	722	1152.95	718.231
723	19149.1	3217.2	723	5162.94	1984.26	723	2812.65	1367.79	723	751.323	963.235
724	19903.4	3003.18	724	4789.38	1668.43	724	2414.32	1099.2	724	922.544	844.03
725	18133.2	3238.78	725	5098.09	2139.2	725	2579.03	739.722	725	879.67	979.632
726	18498.3	3202.03	726	4588.89	2059.9	726	2406.62	836.198	726	1142.12	1040.15
727	17865.2	2516.52	727	5157.82	2537.32	727	2662.1	1102.28	727	1143.87	811.109
728	18465.4	2777.23	728	4939.66	2098.83	728	2607.63	1144.81	728	848.011	826.81
729	17498.3	3218.83	729	4990.26	2462.73	729	2225.09	907.32	729	1123.35	864.114
730	16812.2	3190.79	730	5215.29	1958.48	730	2860.71	792.196	730	1210.3	1078.27
731	17530.5	3030.24	731	4534.14	2109.95	731	2536.42	1010.08	731	920.295	1212.1
732	15654.7	3181.29	732	4417.19	2654.89	732	1876.73	1029.92	732	1007.03	1052.8
733	15466.3	2612.71	733	5458.7	2566.06	733	2216.14	886.456	733	1119.73	979.767
734	15806.1	3066.14	734	5134.01	2281.78	734	2258.01	1235.97	734	1188.43	760.594
735	15251.9	3219.84	735	5568.15	2372.52	735	2106.21	1065.21	735	968.373	823.117
736	15455.9	3412.66	736	5094.26	1978.35	736	2176.19	939.718	736	1384.85	865.53
737	15200.2	3206.69	737	4948.9	2726.95	737	1969.46	580.738	737	1110.98	858.483
738	16672.9	3066.58	738	4999.3	2731.57	738	2422.34	1211.17	738	1082.32	1056.55
739	16089.3	2707.83	739	4889.87	2786.7	739	2103.17	841.269	739	1077.88	972.717
740	15335.2	3217.17	740	5710.47	2654.16	740	2520.11	965.15	740	750.672	697.053
741	14600.5	3363.04	741	5085.57	2515.44	741	2160	1011.65	741	1121.01	628.861
742	14355	3121.87	742	5351.77	2480.77	742	1616.68	919.836	742	836.215	836.215
743	15424.4	2698.56	743	4544.94	3380.3	743	2386.09	908.988	743	1193.05	908.988
744	16205.2	3067.42	744	4601.13	2951.67	744	2257.16	1128.58	744	954.951	694.51
745	13998.2	2563.89	745	5039.36	2740.71	745	2357.6	854.629	745	1001.98	972.508
746	14182	2373.68	746	4266.61	2644.1	746	2163.35	1051.63	746	1111.72	1201.86
747	14974.7	2970.45	747	4838.46	2572.34	747	2204.87	888.071	747	1224.93	1133.06
748	14008.7	2620.78	748	5428.76	2995.18	748	1840.79	873.593	748	998.392	1123.19
749	14331.1	2796.32	749	5179.54	2732.77	749	2065.46	1080.4	749	1175.72	1143.95
750	14947.1	2523.53	750	4594.12	2847.06	750	1908.82	1164.71	750	1229.41	1326.47

## Sheet: fig 3c
L@L/D@L	doping ratio	Intensity (a.u.)		Intensity (a.u.)		ep
		mean	s.e.m.	mean	s.e.m.
Fluorescence	0.01	1.15e+06	40493.2	436140	16204.7	2.63676
	0.001	234363	3900.65	142681	2790.53	1.64256
	0.0001	50945.3	4368.91	15694.2	746.792	3.24613
	10ppm	13488.3	1029.39	11430.2	580.483	1.18006
Phosphorescence	0.01	772086	21721.9	127801	5295.4	6.04129
	0.001	148366	5550.79	15978.1	723.67	9.28557
	0.0001	84552.4	2025.16	10593.3	203.638	7.98169
	10ppm	15568.8	298.851	5864.78	173.051	2.0127

## Sheet: fig 3d
L@DL/D@DL	doping ratio	Intensity (a.u.)		Intensity (a.u.)		ep
		mean	s.e.m.	mean	s.e.m.
Fluorescence	0.01	375971	39060.9	372019	13607.5	1.01062
	0.001	136696	3719.43	98443.6	12670.4	1.38857
	0.0001	47394.1	2872.48	29035	1079.29	1.63231
	10ppm	11474.5	771.903	7790.64	471.855	1.47285
Phosphorescence	0.01	166474	3978.07	162690	3845.43	1.02326
	0.001	45175.1	1453.88	34257.1	2461.22	1.31871
	0.0001	8176.96	177.105	5243.12	196.893	1.55956
	10ppm	1622.67	61.2644	828.704	31.618	1.95808

## Sheet: fig 4e
delayed emission excited @247nm
Wavelength (nm)	Intensity (a.u.)
	0.1% L@L CHCl3+HEX	0.1% D@L CHCl3+HEX	0.1% L@L THF	0.1% D@L THF
450	433.752	480.617	771.779	869.497
451	564.579	662.854	1139.19	1084.03
452	704.927	759.385	1562.13	1205.13
453	871.158	873.186	1870.1	1414.74
454	945.381	897.449	2141.64	1375.75
455	1116.77	1069.6	2497.1	1576.2
456	1189.26	1073.93	2688.44	1692.76
457	1360.5	1203.36	3035.28	1740.94
458	1521.67	1261.13	3431.53	1859.01
459	1771.62	1366.23	3918.4	1923.77
460	1920.98	1448.06	4431.01	1945.04
461	2244.15	1544.43	5131.28	2136.98
462	2393.75	1676.36	5956.41	2288.25
463	2721.41	1703.4	6741.56	2425.86
464	3044.24	1775.27	7831.84	2475.17
465	3564	1890.4	9301.42	2740.55
466	4191.28	2138.01	10977.6	2916.84
467	4998.51	2343.56	13121.8	3179.7
468	5689.31	2520.52	15903.4	3577.87
469	6976.18	2794.6	19276.4	3707.66
470	8371.22	3029.49	23123.5	4282.77
471	10317.6	3459.32	29023.1	4715.65
472	12706.1	3856.45	35301.3	5439.46
473	15532	4581.36	43633.5	6087
474	18721.9	5417.3	54041.1	7187.67
475	23204.7	6132.23	65429.9	8345.67
476	28763.3	7116.77	80794.6	9591.92
477	34768.3	8593.42	99541.9	11322.9
478	42506.3	10059.2	119218	12930.3
479	50745	11480.3	142475	15162.9
480	59969.5	13214.3	167754	17694.3
481	70000.9	15042	191223	19724.2
482	79641.4	17031.7	219007	22444.9
483	89376	18450.7	243808	25032.7
484	100754	20210.7	264761	27696.3
485	109035	21542.2	282840	28837.5
486	116359	22989.5	306308	30415.4
487	122384	24152	317191	32023.7
488	128569	24798.9	326596	33475.5
489	130436	25345.5	333690	34064.1
490	134106	25286.6	336789	35549.3
491	134072	25161.7	340443	36078.4
492	133688	25307.1	338439	36048.6
493	131751	25143.3	329839	36088.1
494	129287	24804.1	324894	35910.5
495	127106	24238.9	318912	35944.3
496	124300	23712	310846	34903
497	121991	23334.3	304229	33869.7
498	117493	22809.2	297342	33680.1
499	115882	22443.3	290902	33551.2
500	112617	21822	283934	32161.4
501	110027	21646.6	275487	31305.1
502	106452	21063.6	265604	31099.8
503	103439	20594	262076	30896.2
504	102036	20353.7	255446	30198.9
505	98689.8	20062.1	251419	29600.2
506	98109.4	19619.5	246795	29271.5
507	95098.3	19331.5	242012	29736
508	95332.3	19352.5	240971	29097.7
509	94708.1	19458.9	243448	29307.1
510	96013.7	20013.8	245016	28995.5
511	96726.7	20420.8	250232	29792.2
512	97355.4	20730.6	256715	30300
513	100031	21290.4	267894	31401.7
514	102966	21954.6	278178	32412.7
515	110060	23517.6	289769	33629
516	116129	24334.1	300871	35013.1
517	122509	25093.6	320372	36737.7
518	128514	27015.7	335568	38106.6
519	135834	28191.2	355184	39574.7
520	142937	29517.8	371003	41168.4
521	150364	29884	385094	43207.9
522	156660	31379.2	406436	44348.4
523	159594	31846.8	416373	44646.9
524	165515	32624.3	426898	46195.2
525	168596	32971.8	432392	47212.8
526	171481	33441.5	440772	47263.5
527	169892	33222	437902	47800.7
528	169897	32876.1	436857	48042
529	171136	33141.8	428932	48100.1
530	167226	32288.3	427196	47523.5
531	163950	31715.8	421640	46557.1
532	160601	31107.4	412624	45890.6
533	158243	30031.8	393018	45208.9
534	154162	29757.6	390225	44851.1
535	149187	29225.3	380701	43608.1
536	144986	28328.8	368429	42456.2
537	143169	27518.1	352713	41509.2
538	136605	26766.4	338846	40645
539	134191	26381.9	334409	39398.2
540	129717	25342.3	326871	38311.5
541	123817	24574.3	315030	37502.5
542	121611	23795.8	304511	36022.7
543	117529	23221.2	298220	35386.9
544	113642	22598.5	289848	35046.8
545	110680	21509.1	280540	34125.4
546	106405	21156.3	269972	33103.8
547	102107	21151.2	262982	32180.6
548	99850.5	20027.1	255977	30854.4
549	97286.4	19700.9	249155	30448.3
550	95327.3	19929.6	247135	29607.7
551	93706.6	19621.1	243293	29598.3
552	93251.5	18571.7	238389	28866.4
553	92285.7	19088.8	239339	29369.4
554	90109.6	18887.3	234994	29116.9
555	90213.8	19195.1	232521	28431.1
556	90261	19221.3	231798	28478.3
557	90893.8	19454.5	234553	28273
558	91861.6	19492	240682	28914.3
559	94317.5	19133.9	244825	28749.5
560	95432.7	19551.1	248812	29495.4
561	95671.9	20475.5	255000	29511.4
562	97739.1	20193.8	258283	29174.8
563	99073.2	20547.2	258789	29569.6
564	100963	20850.7	261288	29920
565	101940	21061.9	264276	30017.1
566	101947	20905.3	268192	30146.1
567	104231	21623.8	268829	29909
568	102855	20186.9	264960	29720.5
569	101854	20662.8	264113	30300.6
570	102347	20233.3	262228	29824.4
571	99950.4	20217.9	262500	29879.2
572	99602.2	20130.6	260999	29628.7
573	98844.5	19812	254110	28527.5
574	97084.6	19322.9	246863	28861.2
575	95604.3	18959.6	242080	28016.9
576	92146.8	18029.3	236619	27218.5
577	92219.1	17782.6	233278	27226.5
578	88591.1	17400.3	226425	25835.6
579	85424.1	16766.3	218413	25934
580	83968.4	16110.6	211729	25291.4
581	81110.4	16066.7	207923	24599.6
582	78525.4	15396.1	201472	23792.9
583	77088.4	15435.7	194993	23485
584	73382.6	14831	192095	22544.2
585	70695	14390.9	185777	22207.2
586	68642.8	13798.3	179804	21596.3
587	66779.7	13235	172735	21010.4
588	63873.3	12962.7	165436	20082.7
589	62121	12858.4	160819	19634.4
590	61455.1	12117.7	157119	19171.9
591	58772.6	11790.8	152833	18624.1
592	57841.6	11484.5	146553	17831.5
593	55476.6	11478.2	143864	17888
594	52605.6	10942.7	138985	16888.4
595	51821	10728.1	135624	16464.4
596	51278.2	10465.1	131764	15736.2
597	50040.4	10550.8	128349	15727.4
598	47947	9905.33	124311	15344.3
599	46233.9	9932	119516	15529.6
600	45002.7	9530.21	117450	14981.8
601	45218.5	9273.21	115449	15013.9
602	43474.2	9239.72	113660	14498.2
603	43253.9	9188.52	112030	14731.8
604	42614.8	9002.41	111740	13784.9
605	41492.7	9076.43	110662	13601
606	40752.2	9257.97	110166	13816.6
607	40896.6	8909	107911	13324.8
608	41030.6	9025.42	106418	13272.1
609	41014.9	8702.33	104649	13426.9
610	40268.8	8699.41	105001	13364.3
611	40929.6	8568.32	107195	12752
612	40921.3	8516.38	105567	13160.2
613	39610.4	8603.29	104027	12979.7
614	39599.9	8339.83	103345	12622.4
615	39611.2	8448.72	104395	12497.7
616	40069.1	8401.65	104046	12652.5
617	39717.9	8161.69	102764	12828
618	38809.6	8270.31	99884.5	12678.1
619	39507.2	8325.24	101007	12308.6
620	39117.3	8041.28	99635.6	11849.5
621	37690.8	7790.61	98738.7	11904.9
622	37423.5	7981.49	94502.3	11733.5
623	36062.2	7690.9	94743.6	11799
624	36501.5	7761.3	92362.2	11119.3
625	35268.2	7656.37	90639.2	11294.5
626	34445.2	6941.04	89544.1	11006.4
627	33683.8	7103.97	87955.6	10448
628	33090.4	6972.17	85684.2	10647.1
629	32966.7	6833.21	82340.6	10138.5
630	32599	6469.62	81332.4	10279.5
631	30936.7	6347.72	79176.8	9928.93
632	30207	6081.86	77751.4	9512.32
633	29234.4	6338.42	73760.5	9507.63
634	28054.4	6019.88	72287.3	8941.3
635	27512.7	5748.45	70691.1	9275.6
636	25959.1	5462.69	68786.4	8425.04
637	26081.6	5330.62	65133.2	8411.95
638	24199.6	4992.17	62494.4	8392.57
639	22935.2	4660.61	61402.8	7831.32
640	22320.6	4890.7	56964.2	7718.94
641	21827.7	4524.1	57626.5	6949.93
642	21305.5	4446.23	53537	6858.8
643	20685.5	4356.11	52549.5	6967.84
644	19436.7	4703.76	50938.6	6960.19
645	18994.1	4103.35	49729.6	6575.25
646	18834.4	3871.93	48364.1	6293.14
647	17855.9	3633.94	45712.7	6169.6
648	17146.5	3711.92	44425.3	6220.67
649	17156.7	3847.7	42925.4	5831.1
650	16555.1	3467.09	42993	5724.37
651	16343.2	3621.21	41787.2	5660.12
652	15640.3	3471.44	40747.7	5382.07
653	15250.7	3294.49	39059.4	5399.91
654	14883.8	3410.06	38925.6	5134.44
655	14294.8	3202.76	37240.5	4893.73
656	14147.5	3214.57	36774.4	5105.82
657	13725.3	2920.15	36187.9	5005.14
658	13069.6	2949.13	35570.6	5144.92
659	13243.2	2977.8	34070.1	4795.26
660	13044.6	2838.14	33253.6	4392.21
661	12845.3	2970.39	32936.6	4415.94
662	12576.6	2863.68	32647.2	4134.36
663	12210.9	2915.75	32022.8	4420.85
664	11776.1	2891.25	30940.3	4311.29
665	11770.1	2565.78	31211.6	4339.1
666	12058.8	2662.84	31432.1	4037.21
667	12054.7	2600.43	30627.2	3944.32
668	11743.1	2677.89	30180.9	4208.11
669	11352.2	2631.49	28828.4	4054.86
670	11316.5	3054.88	29137.7	3732.17
671	10251	2361.76	28484.6	3984.12
672	10858.1	2563.01	28470.6	4008.81
673	10618.4	2160.81	27088.1	4024.61
674	10477.9	2498.69	27372.4	3751.81
675	10281	2401.45	27912	3682.73
676	10413.5	2304.57	26405	3617.01
677	10520.3	2337.85	26400.2	3347.74
678	9693.78	2298.02	26160.2	3285.2
679	9861.21	1926.15	25007	3391.33
680	10129.1	2159.76	25465	3624.71
681	9148.12	2272.08	25701.8	3211.66
682	9069.36	2265.16	24751.3	3023.12
683	9175.8	2140.72	23539.1	3517.54
684	8881.17	2344.77	22578.6	2933.23
685	8734.84	2176.79	23437.4	3034.59
686	9213.81	2059	22705.5	3083.81
687	8804.03	2232.14	21909.5	3103.92
688	8675.01	1951.63	21380.1	2956.72
689	8485.62	2017.07	20747	2672.87
690	7747.69	2113.93	20926.9	3064.69
691	7677.04	1991.49	20338	3167.81
692	8102.5	1925.66	19656.5	3135.77
693	7380.08	1748.48	18836.4	2853.34
694	7433.07	1770.82	18812.2	2612.5
695	7538.47	1525.51	19408.5	3128.97
696	6939.91	1851.4	18729.8	3180.32
697	7342.65	2258.39	18403	3254.39
698	6834.89	2148.45	17954.9	3151.84
699	7096.42	1996.62	17199.8	3175.35
700	6627.8	1727.39	16342.9	3908.07
701	6785.21	2024.32	16719.4	4061.13
702	6510.42	1936.56	17008.6	4013.27
703	6700.42	1714.06	15751.2	4440.98
704	6337.21	1958.05	16736	4299.77
705	6440.97	2169.45	16291.1	4864.42
706	6034.83	2281.96	16784.8	4591.42
707	6714.94	2060.74	14831.8	5228.96
708	6416.47	2186.46	16334.1	4801.64
709	6451.19	2257.19	15217.8	5737.63
710	6942.51	1958.14	16599.7	5785.42
711	6384.38	2016.92	15650.1	5944.6
712	6895.36	2277.79	15464.2	6507.98
713	7485.5	2152.28	15683.2	6535.97
714	6478.54	2342.62	16107.5	7140.94
715	7072.65	2324.58	16338	7286.97
716	7183.72	2422.61	16167.6	6897.71
717	7087.5	2642.8	16920.8	8151.49
718	6579.38	2502.26	15626	8714.18
719	7259.12	2853.71	16052.1	8632.47
720	7196.51	2362.49	16501.1	8486.8
721	6450.84	2873.22	16868.6	8675.27
722	6955.5	2608.31	15536.5	9072.39
723	7493.97	3120.88	16143.8	9362.64
724	7380.35	2885.4	16527.3	10835
725	7357.24	2698.99	16014	10915.9
726	7994.87	2794.13	16173.3	11462
727	7175.2	2911.67	16617.3	11605.1
728	7738.1	3455.64	16875.4	12423.4
729	7647.41	3499.66	16072.5	12464.8
730	7613.88	3080.76	16482.1	12873.2
731	8103.09	3479.16	16296	13557.5
732	6957.65	3364.39	15197	14762.1
733	6858.37	3265.89	15116.4	14276.6
734	6726.5	3398.9	15093	13833.3
735	6802.82	3050.38	14549.8	16365.5
736	7245.72	3387.93	15851.6	15752.6
737	7398.1	3863.17	15477.9	16109.2
738	7009.32	3478.89	13864	15899.8
739	6624.99	4074.9	15169.1	16930.5
740	6112.62	3646.12	14879.4	17372.7
741	7081.52	3991.9	14491.1	18619.7
742	7944.04	4013.83	14996.1	16947.3
743	7442.34	3664.36	14458.6	18549
744	7552.79	3761.93	15366	17767.9
745	6660.21	4361.55	14116.1	16886.3
746	7301.31	3695.73	14422.3	17547.2
747	6859.59	3337.92	14760.4	18159.5
748	6988.74	4024.77	14383.1	20404.6
749	8166.52	4130.92	13949.8	19161.1
750	6794.12	3494.12	16370.6	17826.5

## Sheet: fig 4f
	sample name	Intensity (a.u.)
THF	0.1% L@L	440772
	0.1% D@L	47263.5
CHCl3 + HEX	0.1% L@L	171481
	0.1% D@L	33441.5

## Sheet: fig 4g
Wave number (cm-1)	ppp intensity	Wave number (cm-1)	ppp intensity	Wave number (cm-1)	ppp intensity	Wave number (cm-1)	ppp intensity	Wave number (cm-1)	ppp intensity	Wave number (cm-1)	ppp intensity	Wave number (cm-1)	ppp intensity	Wave number (cm-1)	ppp intensity	Wave number (cm-1)	ppp intensity	Wave number (cm-1)	ppp intensity	Wave number (cm-1)	ppp intensity	Wave number (cm-1)	ppp intensity	Wave number (cm-1)	ppp intensity	Wave number (cm-1)	ppp intensity
F-Ph-L				0.01% L@L				0.01% D@L				0.1% L@L				0.1% D@L				1% L@L				1% D@L
	raw		fit		raw		fit		raw		fit		raw		fit		raw		fit		raw		fit		raw		fit
3681.8	0.05	2980.23	0.00053662	3681.8	0.2	2980.23	0.000534901	3681.8	-0.3	2980.23	0.000525551	3681.8	0.1	2980.23	0.000533523	3681.8	0.05	2980.23	0.000388266	3681.8	0.05	2980.23	0.00071716	3681.8	0.05	2980.23	0.000496251
3679.89	-0.03448	2981.93	0.000550724	3679.89	0	2981.93	0.000514664	3679.89	-0.13793	2981.93	0.000541994	3679.89	-0.10345	2981.07	0.000556435	3679.89	0.06897	2981.77	0.00042255	3679.89	0.03448	2981.93	0.000726282	3679.89	0	2981.93	0.000510375
3677.98	-0.04	2983.64	0.000567994	3677.98	0.08	2983.64	0.000494584	3677.98	-0.24	2983.64	0.000561764	3677.98	0.04	2981.21	0.000560424	3677.98	0.04	2981.91	0.000425978	3677.98	0.04	2983.64	0.000738712	3677.98	0.16	2983.64	0.000527093
3676.08	0.05556	2985.34	0.00058934	3676.08	0.05556	2985.34	0.000475026	3676.08	0.19444	2985.34	0.000585765	3676.08	0	2981.35	0.000564465	3676.08	0.08333	2981.93	0.000426632	3676.08	0.11111	2985.34	0.000755518	3676.08	0.02778	2985.34	0.000547085
3674.17	-0.11765	2987.05	0.000615941	3674.17	0.17647	2987.05	0.000456626	3674.17	0.11765	2985.96	0.000595707	3674.17	0.05882	2981.49	0.000568557	3674.17	0.23529	2982.05	0.000429463	3674.17	0	2987.05	0.000778145	3674.17	0.23529	2987.05	0.000571202
3672.26	0	2987.36	0.000621479	3672.26	0.14286	2988.75	0.00044027	3672.26	-0.07143	2986.1	0.000598063	3672.26	-0.07143	2981.63	0.000572702	3672.26	0.07143	2982.19	0.000433006	3672.26	-0.07143	2987.5	0.000785344	3672.26	-0.07143	2987.5	0.00057841
3670.36	0	2987.5	0.00062405	3670.36	0.05263	2990.46	0.000427423	3670.36	0.15789	2986.24	0.000600459	3670.36	-0.05263	2981.77	0.000576901	3670.36	-0.10526	2982.33	0.000436608	3670.36	0.05263	2987.64	0.000787698	3670.36	0.10526	2987.64	0.000580727
3668.46	-0.0625	2987.64	0.000626672	3668.46	0.125	2990.99	0.000424453	3668.46	-0.3125	2986.38	0.000602896	3668.46	-0.0625	2981.91	0.000581155	3668.46	0.0625	2982.47	0.000440271	3668.46	0	2987.78	0.000790111	3668.46	0.0625	2987.78	0.000583084
3666.55	-0.06667	2987.78	0.000629345	3666.55	0.06667	2991.13	0.000423776	3666.55	-0.6	2986.52	0.000605375	3666.55	-0.06667	2981.93	0.000581964	3666.55	0.13333	2982.61	0.000443995	3666.55	-0.13333	2987.92	0.000792586	3666.55	0.2	2987.92	0.000585481
3664.65	0.08333	2987.92	0.000632072	3664.65	0.08333	2991.27	0.000423146	3664.65	-0.08333	2986.66	0.000607898	3664.65	-0.08333	2982.05	0.000585465	3664.65	0.41667	2982.74	0.000447782	3664.65	0.16667	2988.05	0.000795122	3664.65	0.16667	2988.05	0.00058792
3662.75	-0.05882	2988.05	0.000634852	3662.75	0.11765	2991.41	0.000422563	3662.75	0.05882	2986.8	0.000610465	3662.75	-0.05882	2982.19	0.000589831	3662.75	0	2982.88	0.000451633	3662.75	0	2988.19	0.000797723	3662.75	0.35294	2988.19	0.000590401
3660.85	0.25	2988.19	0.000637689	3660.85	0.08333	2991.55	0.000422031	3660.85	0.25	2986.94	0.000613076	3660.85	-0.16667	2982.33	0.000594256	3660.85	0.08333	2983.02	0.00045555	3660.85	0.16667	2988.33	0.00080039	3660.85	0.08333	2988.33	0.000592925
3658.94	0.22222	2988.33	0.000640582	3658.94	0	2991.69	0.00042155	3658.94	0.44444	2987.05	0.000615141	3658.94	0	2982.47	0.00059874	3658.94	0.11111	2983.16	0.000459534	3658.94	0.33333	2988.47	0.000803125	3658.94	-0.33333	2988.47	0.000595494
3657.04	0	2988.47	0.000643535	3657.04	0.11111	2991.83	0.000421123	3657.04	0	2987.08	0.000615734	3657.04	-0.11111	2982.61	0.000603285	3657.04	0.11111	2983.3	0.000463587	3657.04	0.11111	2988.61	0.000805929	3657.04	0.11111	2988.61	0.000598108
3655.14	0	2988.61	0.000646547	3655.14	0.625	2991.97	0.000420752	3655.14	-0.375	2987.22	0.000618439	3655.14	0.125	2982.74	0.000607891	3655.14	0.25	2983.44	0.000467709	3655.14	0.25	2988.75	0.000808769	3655.14	0.125	2988.75	0.000600735
3653.24	0	2988.75	0.000649582	3653.24	0	2992.11	0.00042044	3653.24	0	2987.36	0.000621192	3653.24	0.25	2982.88	0.00061256	3653.24	0	2983.58	0.000471903	3653.24	0	2988.75	0.000808805	3653.24	0.16667	2988.75	0.000600769
3651.34	-0.22222	2988.75	0.000649621	3651.34	0.11111	2992.16	0.000420332	3651.34	0.33333	2987.5	0.000623995	3651.34	0.11111	2983.02	0.000617292	3651.34	0.11111	2983.64	0.00047351	3651.34	0.22222	2988.89	0.000811755	3651.34	0.11111	2988.89	0.000603477
3649.44	0.15385	2988.89	0.000652758	3649.44	-0.07692	2992.25	0.000420189	3649.44	0.38462	2987.64	0.000626848	3649.44	-0.23077	2983.16	0.00062209	3649.44	0.38462	2983.72	0.000476171	3649.44	-0.07692	2989.03	0.000814781	3649.44	0	2989.03	0.000606234
3647.55	0.125	2989.03	0.00065596	3647.55	0	2992.39	0.000420001	3647.55	-0.125	2987.78	0.000629753	3647.55	0	2983.3	0.000626954	3647.55	0.125	2983.86	0.000480513	3647.55	0.375	2989.17	0.000817885	3647.55	0.125	2989.17	0.000609042
3645.65	0.27273	2989.17	0.00065923	3645.65	0.09091	2992.53	0.00041988	3645.65	0.63636	2987.92	0.00063271	3645.65	-0.27273	2983.44	0.000631886	3645.65	0.18182	2984	0.000484932	3645.65	-0.09091	2989.31	0.00082107	3645.65	0.18182	2989.31	0.000611901
3643.75	0	2989.31	0.000662567	3643.75	0	2992.67	0.000419827	3643.75	-0.11111	2988.05	0.000635722	3643.75	-0.22222	2983.58	0.000636887	3643.75	0.22222	2984.14	0.000489429	3643.75	0	2989.45	0.000824336	3643.75	0.11111	2989.45	0.000614812
3641.86	-0.2	2989.45	0.000665975	3641.86	0.2	2992.81	0.000419845	3641.86	-0.4	2988.19	0.000638789	3641.86	0.2	2983.64	0.000638798	3641.86	0	2984.28	0.000494006	3641.86	0.6	2989.59	0.000827688	3641.86	1	2989.59	0.000617777
3639.96	0	2989.59	0.000669456	3639.96	0.08333	2992.95	0.000419938	3639.96	-0.25	2988.33	0.000641913	3639.96	-0.08333	2983.72	0.000641958	3639.96	0.25	2984.42	0.000498665	3639.96	-0.08333	2989.73	0.000831128	3639.96	0	2989.73	0.000620798
3638.06	0.07143	2989.73	0.00067301	3638.06	0.07143	2993.09	0.000420108	3638.06	-0.14286	2988.47	0.000645095	3638.06	0.07143	2983.86	0.000647101	3638.06	0.21429	2984.56	0.000503408	3638.06	0.07143	2989.87	0.000834658	3638.06	0.07143	2989.87	0.000623876
3636.17	-0.25	2989.87	0.000676641	3636.17	-0.125	2993.22	0.000420358	3636.17	1.375	2988.61	0.000648336	3636.17	-0.25	2984	0.000652318	3636.17	0	2984.7	0.000508236	3636.17	0.25	2990.01	0.00083828	3636.17	0	2990.01	0.000627012
3634.28	0.5	2990.01	0.000680351	3634.28	-0.1	2993.36	0.000420693	3634.28	-0.1	2988.75	0.000651597	3634.28	0	2984.14	0.00065761	3634.28	0	2984.84	0.000513152	3634.28	0.3	2990.15	0.000841999	3634.28	0.2	2990.15	0.000630207
3632.38	0	2990.15	0.000684141	3632.38	0.5	2993.5	0.000421115	3632.38	0.5	2988.75	0.000651639	3632.38	-0.5	2984.28	0.000662978	3632.38	0.5	2984.98	0.000518158	3632.38	0.5	2990.29	0.000845815	3632.38	0.25	2990.29	0.000633464
3630.49	-0.08333	2990.29	0.000688014	3630.49	0.16667	2993.64	0.000421627	3630.49	1.08333	2988.89	0.000655003	3630.49	-0.08333	2984.42	0.000668424	3630.49	0.08333	2985.12	0.000523256	3630.49	0.16667	2990.43	0.000849733	3630.49	0	2990.43	0.000636785
3628.6	0	2990.43	0.000691973	3628.6	0	2993.78	0.000422235	3628.6	1.71429	2989.03	0.000658432	3628.6	0.28571	2984.56	0.000673949	3628.6	0.57143	2985.26	0.000528447	3628.6	0.14286	2990.46	0.000850481	3628.6	0.28571	2990.46	0.000637415
3626.7	0.22222	2990.46	0.000692726	3626.7	0	2993.87	0.00042266	3626.7	1.11111	2989.17	0.000661926	3626.7	0.33333	2984.7	0.000679556	3626.7	0.44444	2985.34	0.000531519	3626.7	-0.22222	2990.57	0.000853756	3626.7	0.44444	2990.57	0.00064017
3624.81	0.375	2990.57	0.000696019	3624.81	0.125	2993.92	0.00042294	3624.81	0.8125	2989.31	0.000665487	3624.81	-0.0625	2984.84	0.000685246	3624.81	0.125	2985.4	0.000533735	3624.81	0.125	2990.71	0.000857887	3624.81	-0.0625	2990.71	0.000643621
3622.92	0.11111	2990.71	0.000700155	3622.92	0	2994.06	0.000423748	3622.92	2	2989.45	0.000669118	3622.92	-0.22222	2984.98	0.00069102	3622.92	-0.11111	2985.54	0.000539121	3622.92	0.11111	2990.85	0.000862129	3622.92	0.44444	2990.85	0.000647141
3621.03	0	2990.85	0.000704385	3621.03	0.16667	2994.2	0.000424663	3621.03	1.16667	2989.59	0.000672818	3621.03	-0.33333	2985.12	0.000696881	3621.03	0.66667	2985.68	0.000544608	3621.03	0.16667	2990.99	0.000866485	3621.03	0.5	2990.99	0.000650731
3619.14	-0.0625	2990.99	0.00070871	3619.14	-0.125	2994.34	0.000425689	3619.14	-0.3125	2989.73	0.000676591	3619.14	0.0625	2985.26	0.00070283	3619.14	0.1875	2985.82	0.000550199	3619.14	0.0625	2991.13	0.000870959	3619.14	0.125	2991.13	0.000654393
3617.25	0	2991.13	0.000713134	3617.25	0.08333	2994.48	0.000426831	3617.25	0.08333	2989.87	0.000680438	3617.25	0.16667	2985.34	0.000706341	3617.25	0.08333	2985.96	0.000555895	3617.25	0.16667	2991.27	0.000875556	3617.25	0.25	2991.27	0.000658129
3615.36	0	2991.27	0.000717659	3615.36	-0.09091	2994.62	0.000428093	3615.36	0.09091	2990.01	0.000684362	3615.36	0	2985.4	0.00070887	3615.36	0.36364	2986.1	0.0005617	3615.36	0.09091	2991.41	0.000880278	3615.36	-0.09091	2991.41	0.000661942
3613.48	-0.42857	2991.41	0.000722289	3613.48	0.42857	2994.76	0.00042948	3613.48	1.71429	2990.15	0.000688363	3613.48	-0.14286	2985.54	0.000715002	3613.48	0.28571	2986.24	0.000567616	3613.48	0	2991.55	0.000885129	3613.48	-0.14286	2991.55	0.000665833
3611.59	0	2991.55	0.000727026	3611.59	-0.125	2994.9	0.000430998	3611.59	0.5	2990.29	0.000692444	3611.59	0	2985.68	0.000721227	3611.59	-0.0625	2986.38	0.000573646	3611.59	0.1875	2991.69	0.000890115	3611.59	0.125	2991.69	0.000669805
3609.7	0.125	2991.69	0.000731875	3609.7	0	2995.04	0.000432651	3609.7	0.5625	2990.43	0.000696608	3609.7	0	2985.82	0.00072755	3609.7	0.3125	2986.52	0.000579792	3609.7	0.125	2991.83	0.000895239	3609.7	0	2991.83	0.000673859
3607.82	0.05556	2991.83	0.000736837	3607.82	0.33333	2995.18	0.000434447	3607.82	0.27778	2990.46	0.000697399	3607.82	0.05556	2985.96	0.00073397	3607.82	0.16667	2986.66	0.000586059	3607.82	0.11111	2991.97	0.000900505	3607.82	0	2991.97	0.000677999
3605.93	0.08333	2991.97	0.000741918	3605.93	0	2995.32	0.000436389	3605.93	0.58333	2990.57	0.000700856	3605.93	0	2986.1	0.000740491	3605.93	0.41667	2986.8	0.000592447	3605.93	0.33333	2992.11	0.000905919	3605.93	0.16667	2992.11	0.000682228
3604.04	0.14286	2992.11	0.00074712	3604.04	0	2995.46	0.000438486	3604.04	0.14286	2990.71	0.00070519	3604.04	0.07143	2986.24	0.000747115	3604.04	0	2986.94	0.000598962	3604.04	0	2992.16	0.00090814	3604.04	0.21429	2992.16	0.000683954
3602.16	-0.11111	2992.16	0.000749248	3602.16	0	2995.58	0.000440367	3602.16	0.38889	2990.85	0.000709613	3602.16	0.11111	2986.38	0.000753845	3602.16	0.11111	2987.05	0.000604123	3602.16	0.11111	2992.25	0.000911485	3602.16	0.16667	2992.25	0.000686546
3600.27	0.0625	2992.25	0.000752447	3600.27	-0.0625	2995.6	0.000440742	3600.27	0.6875	2990.99	0.000714128	3600.27	-0.125	2986.52	0.000760681	3600.27	0.125	2987.08	0.000605605	3600.27	0.0625	2992.39	0.000917208	3600.27	0.125	2992.39	0.000690958
3598.39	0.03846	2992.39	0.000757904	3598.39	0.07692	2995.74	0.000443164	3598.39	-0.23077	2991.13	0.000718736	3598.39	0	2986.66	0.000767628	3598.39	0.11538	2987.22	0.000612381	3598.39	0.19231	2992.53	0.000923093	3598.39	0.07692	2992.53	0.000695466
3596.51	0	2992.53	0.000763494	3596.51	-0.05882	2995.88	0.00044576	3596.51	0.58824	2991.27	0.00072344	3596.51	0.05882	2986.8	0.000774686	3596.51	0.11765	2987.36	0.000619293	3596.51	0.05882	2992.67	0.000929146	3596.51	-0.05882	2992.67	0.000700072
3594.62	-0.05882	2992.67	0.000769222	3594.62	0.29412	2996.02	0.000448537	3594.62	-0.17647	2991.41	0.000728244	3594.62	0	2986.94	0.00078186	3594.62	0	2987.5	0.000626344	3594.62	-0.05882	2992.81	0.000935373	3594.62	0	2992.81	0.000704781
3592.74	0.11111	2992.81	0.000775092	3592.74	0.05556	2996.16	0.000451502	3592.74	0.27778	2991.55	0.000733148	3592.74	0.05556	2987.05	0.000787526	3592.74	0.16667	2987.64	0.000633537	3592.74	0	2992.95	0.000941779	3592.74	0.05556	2992.95	0.000709595
3590.86	-0.02857	2992.95	0.000781108	3590.86	0.08571	2996.3	0.000454663	3590.86	0.14286	2991.69	0.000738157	3590.86	-0.02857	2987.08	0.000789152	3590.86	0.02857	2987.78	0.000640877	3590.86	0.08571	2993.09	0.00094837	3590.86	0.02857	2993.09	0.000714517
3588.98	0.03846	2993.09	0.000787277	3588.98	-0.03846	2996.44	0.000458028	3588.98	0.23077	2991.83	0.000743274	3588.98	0.11538	2987.22	0.000796564	3588.98	0	2987.92	0.000648368	3588.98	0.03846	2993.22	0.000955152	3588.98	0.03846	2993.22	0.000719551
3587.1	0.09524	2993.22	0.000793602	3587.1	-0.14286	2996.58	0.000461606	3587.1	0.09524	2991.97	0.0007485	3587.1	0	2987.36	0.000804099	3587.1	0.19048	2988.05	0.000656014	3587.1	0.14286	2993.36	0.000962133	3587.1	-0.09524	2993.36	0.0007247
3585.22	-0.04	2993.36	0.000800089	3585.22	0.08	2996.72	0.000465406	3585.22	-0.28	2992.11	0.00075384	3585.22	-0.16	2987.5	0.00081176	3585.22	0.04	2988.19	0.000663818	3585.22	0.08	2993.5	0.000969319	3585.22	0.04	2993.5	0.000729967
3583.34	0	2993.5	0.000806743	3583.34	0.07692	2996.86	0.000469436	3583.34	0.15385	2992.16	0.000756022	3583.34	0	2987.64	0.000819551	3583.34	0	2988.33	0.000671784	3583.34	0	2993.64	0.000976717	3583.34	0.07692	2993.64	0.000735358
3581.46	-0.03448	2993.64	0.00081357	3581.46	0.06897	2997	0.000473707	3581.46	0.13793	2992.25	0.000759296	3581.46	-0.03448	2987.78	0.000827473	3581.46	-0.03448	2988.47	0.000679919	3581.46	-0.06897	2993.78	0.000984335	3581.46	0.06897	2993.78	0.000740875
3579.58	0	2993.78	0.000820576	3579.58	0.11429	2997.14	0.000478229	3579.58	0.45714	2992.39	0.000764873	3579.58	-0.02857	2987.92	0.000835531	3579.58	0.08571	2988.61	0.000688225	3579.58	-0.02857	2993.87	0.000989165	3579.58	0	2993.87	0.000744357
3577.71	-0.02439	2993.87	0.000825006	3577.71	-0.02439	2997.28	0.000483012	3577.71	0.34146	2992.53	0.000770572	3577.71	-0.04878	2988.05	0.000843727	3577.71	0.12195	2988.75	0.0006966	3577.71	0	2993.92	0.00099218	3577.71	0	2993.92	0.000746523
3575.83	-0.06977	2993.92	0.000827767	3575.83	0.09302	2997.29	0.000483307	3575.83	0.09302	2992.67	0.000776398	3575.83	0	2988.19	0.000852066	3575.83	0	2988.75	0.000696708	3575.83	0.02326	2994.06	0.001	3575.83	0.06977	2994.06	0.000752306
3573.95	0.02564	2994.06	0.000835149	3573.95	-0.05128	2997.42	0.000488066	3573.95	0.17949	2992.81	0.000782355	3573.95	0.05128	2988.33	0.00086055	3573.95	-0.02564	2988.89	0.000705372	3573.95	0.05128	2994.2	0.00101	3573.95	0.10256	2994.2	0.000758228
3572.08	-0.02703	2994.2	0.00084273	3572.08	0.10811	2997.56	0.000493404	3572.08	0.05405	2992.95	0.000788446	3572.08	0	2988.47	0.000869182	3572.08	-0.05405	2989.03	0.000714223	3572.08	0.02703	2994.34	0.00102	3572.08	0	2994.34	0.000764295
3570.2	-0.02174	2994.34	0.000850515	3570.2	0.06522	2997.7	0.000499037	3570.2	0	2993.09	0.000794676	3570.2	-0.06522	2988.61	0.000877968	3570.2	0.02174	2989.17	0.000723266	3570.2	0.08696	2994.48	0.00103	3570.2	-0.02174	2994.48	0.00077051
3568.32	0.02041	2994.48	0.000858513	3568.32	-0.02041	2997.84	0.000504978	3568.32	0.22449	2993.22	0.000801047	3568.32	0.02041	2988.75	0.000886796	3568.32	0.04082	2989.31	0.000732506	3568.32	0.08163	2994.62	0.00104	3568.32	0.06122	2994.62	0.00077688
3566.45	-0.04651	2994.62	0.000866731	3566.45	0	2997.98	0.000511238	3566.45	0.34884	2993.36	0.000807565	3566.45	0	2988.75	0.00088691	3566.45	0.04651	2989.45	0.000741948	3566.45	0	2994.76	0.00104	3566.45	0.04651	2994.76	0.000783408
3564.58	0.05263	2994.76	0.000875177	3564.58	0.07895	2998.12	0.000517832	3564.58	0.23684	2993.5	0.000814234	3564.58	0.05263	2988.89	0.000896012	3564.58	0.05263	2989.59	0.000751599	3564.58	0.05263	2994.9	0.00105	3564.58	0.10526	2994.9	0.000790101
3562.7	0.05405	2994.9	0.000883858	3562.7	0	2998.26	0.000524774	3562.7	0.05405	2993.64	0.000821059	3562.7	0.02703	2989.03	0.000905278	3562.7	0.05405	2989.73	0.000761465	3562.7	0.08108	2995.04	0.00106	3562.7	0.08108	2995.04	0.000796964
3560.83	0.02632	2995.04	0.000892785	3560.83	-0.02632	2998.4	0.000532077	3560.83	0.13158	2993.78	0.000828043	3560.83	0	2989.17	0.000914713	3560.83	0.05263	2989.87	0.000771551	3560.83	0.05263	2995.18	0.00107	3560.83	0.07895	2995.18	0.000804004
3558.96	0.05263	2995.18	0.000901965	3558.96	0.05263	2998.53	0.000539757	3558.96	0.21053	2993.87	0.00083245	3558.96	0.02632	2989.31	0.000924321	3558.96	0.05263	2990.01	0.000781865	3558.96	0	2995.32	0.00109	3558.96	0.05263	2995.32	0.000811225
3557.09	0.09756	2995.32	0.000911408	3557.09	0.14634	2998.67	0.00054783	3557.09	0.31707	2993.92	0.000835192	3557.09	0.02439	2989.45	0.000934106	3557.09	-0.02439	2990.15	0.000792412	3557.09	0.09756	2995.46	0.0011	3557.09	0.04878	2995.46	0.000818636
3555.22	0.06	2995.46	0.000921124	3555.22	0.04	2998.81	0.00055631	3555.22	0.2	2994.06	0.000842512	3555.22	-0.04	2989.59	0.000944073	3555.22	0	2990.29	0.0008032	3555.22	0.06	2995.58	0.00111	3555.22	0.02	2995.58	0.000825003
3553.35	-0.025	2995.58	0.000929492	3553.35	0.1	2998.95	0.000565216	3553.35	0.4	2994.2	0.000850006	3553.35	0.125	2989.73	0.000954226	3553.35	0	2990.43	0.000814235	3553.35	0.1	2995.6	0.00111	3553.35	0.025	2995.6	0.000826242
3551.47	0.08163	2995.6	0.000931123	3551.47	0.06122	2998.99	0.000567851	3551.47	0.38776	2994.34	0.000857681	3551.47	0.06122	2989.87	0.000964571	3551.47	0.08163	2990.46	0.000816336	3551.47	0.02041	2995.74	0.00112	3551.47	0.08163	2995.74	0.00083405
3549.61	0	2995.74	0.000941415	3549.61	-0.03125	2999.09	0.000574564	3549.61	0.09375	2994.48	0.000865542	3549.61	-0.0625	2990.01	0.000975112	3549.61	0	2990.57	0.000825526	3549.61	0.09375	2995.88	0.00113	3549.61	0.09375	2995.88	0.000842067
3547.74	0.04348	2995.88	0.000952013	3547.74	0.02174	2999.23	0.000584372	3547.74	0.26087	2994.62	0.000873595	3547.74	0	2990.15	0.000985854	3547.74	0.02174	2990.71	0.000837079	3547.74	0.04348	2996.02	0.00114	3547.74	0	2996.02	0.000850302
3545.87	0.0566	2996.02	0.000962928	3545.87	0.07547	2999.37	0.000594658	3545.87	0.4717	2994.76	0.000881846	3545.87	0.01887	2990.29	0.000996804	3545.87	0.07547	2990.85	0.000848903	3545.87	0.01887	2996.16	0.00116	3545.87	0.03774	2996.16	0.000858762
3544	0	2996.16	0.000974171	3544	0.06977	2999.51	0.000605443	3544	0.18605	2994.9	0.000890301	3544	0.02326	2990.43	0.00101	3544	0.04651	2990.99	0.000861006	3544	0.02326	2996.3	0.00117	3544	-0.06977	2996.3	0.000867454
3542.13	-0.02439	2996.3	0.000985757	3542.13	0	2999.65	0.000616745	3542.13	0.34146	2995.04	0.000898966	3542.13	-0.07317	2990.46	0.00101	3542.13	0.07317	2991.13	0.000873396	3542.13	0.09756	2996.44	0.00118	3542.13	0.04878	2996.44	0.000876389
3540.27	-0.02	2996.44	0.000997697	3540.27	0.04	2999.79	0.000628586	3540.27	0.34	2995.18	0.000907849	3540.27	0	2990.57	0.00102	3540.27	0.06	2991.27	0.000886081	3540.27	0.02	2996.58	0.0012	3540.27	0.08	2996.58	0.000885574
3538.4	0.04918	2996.58	0.00101	3538.4	0.04918	2999.93	0.000640985	3538.4	0.18033	2995.32	0.000916956	3538.4	-0.01639	2990.71	0.00103	3538.4	0.04918	2991.41	0.000899073	3538.4	0.03279	2996.72	0.00121	3538.4	0	2996.72	0.000895019
3536.53	0	2996.72	0.00102	3536.53	0.03846	3000.07	0.000653965	3536.53	0.30769	2995.46	0.000926294	3536.53	-0.05769	2990.85	0.00104	3536.53	0.05769	2991.55	0.000912378	3536.53	0.05769	2996.86	0.00123	3536.53	0.05769	2996.86	0.000904733
3534.67	-0.04545	2996.86	0.00104	3534.67	0.04545	3000.21	0.000667548	3534.67	0.09091	2995.58	0.000934312	3534.67	0.04545	2990.99	0.00105	3534.67	0.04545	2991.69	0.000926008	3534.67	0.02273	2997	0.00124	3534.67	0.06818	2997	0.000914726
3532.8	-0.02128	2997	0.00105	3532.8	0.06383	3000.35	0.000681757	3532.8	0.12766	2995.6	0.000935871	3532.8	-0.02128	2991.13	0.00107	3532.8	0	2991.83	0.000939973	3532.8	0.02128	2997.14	0.00126	3532.8	0.06383	2997.14	0.00092501
3530.94	-0.02128	2997.14	0.00106	3530.94	0.04255	3000.49	0.000696614	3530.94	0.21277	2995.74	0.000945694	3530.94	0.02128	2991.27	0.00108	3530.94	0.06383	2991.97	0.000954282	3530.94	0.04255	2997.28	0.00128	3530.94	0.04255	2997.28	0.000935594
3529.08	-0.02041	2997.28	0.00108	3529.08	0.06122	3000.63	0.000712144	3529.08	0.38776	2995.88	0.000955772	3529.08	0	2991.41	0.00109	3529.08	0	2992.11	0.000968948	3529.08	0.02041	2997.29	0.00128	3529.08	0.08163	2997.29	0.000936239
3527.21	-0.04762	2997.29	0.00108	3527.21	0.07143	3000.7	0.000720426	3527.21	0.35714	2996.02	0.000966112	3527.21	0.07143	2991.55	0.00111	3527.21	-0.02381	2992.16	0.000974953	3527.21	0.02381	2997.42	0.00129	3527.21	0.04762	2997.42	0.00094649
3525.35	-0.08108	2997.42	0.00109	3525.35	-0.02703	3000.77	0.000728372	3525.35	0.43243	2996.16	0.000976723	3525.35	0.02703	2991.69	0.00112	3525.35	0.05405	2992.25	0.000983981	3525.35	0.10811	2997.56	0.00131	3525.35	0	2997.56	0.00095771
3523.49	-0.02326	2997.56	0.00111	3523.49	0.02326	3000.91	0.000745321	3523.49	0.76744	2996.3	0.000987614	3523.49	0.02326	2991.83	0.00113	3523.49	0.02326	2992.39	0.000999393	3523.49	0.09302	2997.7	0.00133	3523.49	0.11628	2997.7	0.000969265
3521.63	0.02	2997.7	0.00112	3521.63	0.02	3001.05	0.000763016	3521.63	0.38	2996.44	0.000998795	3521.63	-0.02	2991.97	0.00115	3521.63	0.06	2992.53	0.00102	3521.63	0.06	2997.84	0.00135	3521.63	0.08	2997.84	0.000981169
3519.77	0.04082	2997.84	0.00114	3519.77	0.08163	3001.19	0.000781484	3519.77	0.34694	2996.58	0.00101	3519.77	-0.04082	2992.11	0.00116	3519.77	0.02041	2992.67	0.00103	3519.77	0	2997.98	0.00137	3519.77	0.06122	2997.98	0.000993434
3517.91	0.03774	2997.98	0.00116	3517.91	0.03774	3001.33	0.000800749	3517.91	0.18868	2996.72	0.00102	3517.91	0.01887	2992.16	0.00117	3517.91	0	2992.81	0.00105	3517.91	0.03774	2998.12	0.00139	3517.91	0.0566	2998.12	0.00101
3516.05	0	2998.12	0.00117	3516.05	0.01639	3001.47	0.000820838	3516.05	0.29508	2996.86	0.00103	3516.05	0	2992.25	0.00118	3516.05	0.01639	2992.95	0.00107	3516.05	0.09836	2998.26	0.00141	3516.05	0.04918	2998.26	0.00102
3514.19	0.06383	2998.26	0.00119	3514.19	0.06383	3001.61	0.000841774	3514.19	0.08511	2997	0.00105	3514.19	0.02128	2992.39	0.00119	3514.19	0.02128	2993.09	0.00108	3514.19	0.12766	2998.4	0.00143	3514.19	0.04255	2998.4	0.00103
3512.33	0.02174	2998.4	0.00121	3512.33	0	3001.75	0.000863585	3512.33	0.17391	2997.14	0.00106	3512.33	0.02174	2992.53	0.00121	3512.33	0.04348	2993.22	0.0011	3512.33	0.08696	2998.53	0.00145	3512.33	0.06522	2998.53	0.00105
3510.47	-0.07143	2998.53	0.00123	3510.47	0.04762	3001.89	0.000886294	3510.47	0.19048	2997.28	0.00107	3510.47	-0.02381	2992.67	0.00122	3510.47	0	2993.36	0.00112	3510.47	0.09524	2998.67	0.00148	3510.47	-0.02381	2998.67	0.00106
3508.61	0.01887	2998.67	0.00125	3508.61	0	3002.03	0.000909927	3508.61	0.18868	2997.29	0.00107	3508.61	-0.01887	2992.81	0.00124	3508.61	0.03774	2993.5	0.00114	3508.61	0.09434	2998.81	0.0015	3508.61	0.01887	2998.81	0.00108
3506.76	0.04	2998.81	0.00127	3506.76	0	3002.17	0.000934506	3506.76	0.38	2997.42	0.00109	3506.76	0.04	2992.95	0.00125	3506.76	0.04	2993.64	0.00116	3506.76	0.08	2998.95	0.00153	3506.76	0.1	2998.95	0.00109
3504.9	0.03774	2998.95	0.00129	3504.9	0.0566	3002.31	0.000960056	3504.9	0.18868	2997.56	0.0011	3504.9	-0.01887	2993.09	0.00127	3504.9	0.0566	2993.78	0.00118	3504.9	0.09434	2998.99	0.00153	3504.9	0.0566	2998.99	0.0011
3503.05	0.06349	2998.99	0.0013	3503.05	0.06349	3002.41	0.000979708	3503.05	0.34921	2997.7	0.00111	3503.05	0.01587	2993.22	0.00129	3503.05	0.06349	2993.87	0.00119	3503.05	0.04762	2999.09	0.00155	3503.05	0.04762	2999.09	0.00111
3501.19	0.0678	2999.09	0.00132	3501.19	0.0339	3002.45	0.000986597	3501.19	0.22034	2997.84	0.00113	3501.19	0	2993.36	0.0013	3501.19	0.0678	2993.92	0.0012	3501.19	0.0678	2999.23	0.00158	3501.19	0.0339	2999.23	0.00112
3499.34	0.01639	2999.23	0.00134	3499.34	0.03279	3002.59	0.00101	3499.34	0.36066	2997.98	0.00114	3499.34	0.01639	2993.5	0.00132	3499.34	0.08197	2994.06	0.00122	3499.34	0.08197	2999.37	0.00161	3499.34	0.08197	2999.37	0.00114
3497.48	0.04615	2999.37	0.00136	3497.48	0.03077	3002.73	0.00104	3497.48	0.24615	2998.12	0.00116	3497.48	0.07692	2993.64	0.00134	3497.48	0	2994.2	0.00124	3497.48	0.06154	2999.51	0.00163	3497.48	0.07692	2999.51	0.00116
3495.63	0.0566	2999.51	0.00139	3495.63	0.11321	3002.87	0.00107	3495.63	0.07547	2998.26	0.00118	3495.63	-0.01887	2993.78	0.00136	3495.63	0.03774	2994.34	0.00126	3495.63	0.0566	2999.65	0.00166	3495.63	0.03774	2999.65	0.00117
3493.77	0.03226	2999.65	0.00141	3493.77	0.03226	3003.01	0.0011	3493.77	0.19355	2998.4	0.00119	3493.77	0.01613	2993.87	0.00137	3493.77	0.03226	2994.48	0.00129	3493.77	0.06452	2999.79	0.00169	3493.77	0.03226	2999.79	0.00119
3491.92	0	2999.79	0.00144	3491.92	0	3003.15	0.00113	3491.92	0.34247	2998.53	0.00121	3491.92	0.0274	2993.92	0.00138	3491.92	0.0274	2994.62	0.00131	3491.92	0.08219	2999.93	0.00173	3491.92	0.0411	2999.93	0.00121
3490.07	0	2999.93	0.00147	3490.07	-0.02817	3003.29	0.00117	3490.07	0.14085	2998.67	0.00123	3490.07	0.05634	2994.06	0.0014	3490.07	0.01408	2994.76	0.00133	3490.07	0.02817	3000.07	0.00176	3490.07	0.02817	3000.07	0.00123
3488.22	0.01149	3000.07	0.00149	3488.22	-0.01149	3003.43	0.0012	3488.22	0.26437	2998.81	0.00124	3488.22	0.03448	2994.2	0.00142	3488.22	0.01149	2994.9	0.00136	3488.22	0.05747	3000.21	0.00179	3488.22	0.02299	3000.21	0.00125
3486.37	0.0137	3000.21	0.00152	3486.37	0.0274	3003.57	0.00124	3486.37	0.20548	2998.95	0.00126	3486.37	0.0137	2994.34	0.00144	3486.37	-0.0274	2995.04	0.00138	3486.37	0.05479	3000.35	0.00183	3486.37	0.06849	3000.35	0.00127
3484.52	-0.01205	3000.35	0.00155	3484.52	0.01205	3003.7	0.00127	3484.52	0.18072	2998.99	0.00127	3484.52	-0.01205	2994.48	0.00146	3484.52	-0.01205	2995.18	0.00141	3484.52	0.04819	3000.49	0.00186	3484.52	0.04819	3000.49	0.00129
3482.67	0	3000.49	0.00159	3482.67	0.02273	3003.84	0.00131	3482.67	0.125	2999.09	0.00128	3482.67	0.01136	2994.62	0.00148	3482.67	0.01136	2995.32	0.00144	3482.67	0.02273	3000.63	0.0019	3482.67	0.03409	3000.63	0.00132
3480.82	0.03704	3000.63	0.00162	3480.82	0.01235	3003.98	0.00135	3480.82	0.12346	2999.23	0.0013	3480.82	-0.03704	2994.76	0.0015	3480.82	0.03704	2995.46	0.00146	3480.82	0.06173	3000.7	0.00192	3480.82	0.02469	3000.7	0.00133
3478.97	0	3000.7	0.00164	3478.97	0.03191	3004.12	0.00139	3478.97	0.14894	2999.37	0.00132	3478.97	0.03191	2994.9	0.00152	3478.97	0.03191	2995.58	0.00149	3478.97	0.07447	3000.77	0.00194	3478.97	0.01064	3000.77	0.00134
3477.12	0	3000.77	0.00165	3477.12	0.01887	3004.12	0.00139	3477.12	0.07547	2999.51	0.00134	3477.12	0.00943	2995.04	0.00154	3477.12	0.0283	2995.6	0.00149	3477.12	0.0283	3000.91	0.00198	3477.12	0.0283	3000.91	0.00136
3475.27	-0.01042	3000.91	0.00169	3475.27	-0.02083	3004.26	0.00143	3475.27	0.03125	2999.65	0.00136	3475.27	0.0625	2995.18	0.00157	3475.27	0.02083	2995.74	0.00152	3475.27	0.03125	3001.05	0.00202	3475.27	0.0625	3001.05	0.00139
3473.42	0.025	3001.05	0.00172	3473.42	-0.00833	3004.4	0.00147	3473.42	0.06667	2999.79	0.00138	3473.42	-0.01667	2995.32	0.00159	3473.42	0.00833	2995.88	0.00155	3473.42	0.00833	3001.19	0.00206	3473.42	0.03333	3001.19	0.00141
3471.58	0.01709	3001.19	0.00176	3471.58	0.02564	3004.54	0.00151	3471.58	0.11111	2999.93	0.00141	3471.58	0.00855	2995.46	0.00162	3471.58	0.02564	2996.02	0.00158	3471.58	0.02564	3001.33	0.0021	3471.58	0.00855	3001.33	0.00144
3469.73	0	3001.33	0.0018	3469.73	0.03731	3004.68	0.00155	3469.73	0.14925	3000.07	0.00143	3469.73	0.01493	2995.58	0.00164	3469.73	0.00746	2996.16	0.00162	3469.73	0.02985	3001.47	0.00214	3469.73	0.02239	3001.47	0.00146
3467.89	0.01449	3001.47	0.00184	3467.89	0.02174	3004.82	0.0016	3467.89	0.13768	3000.21	0.00145	3467.89	0.00725	2995.6	0.00164	3467.89	0.02174	2996.3	0.00165	3467.89	0.00725	3001.61	0.00219	3467.89	-0.00725	3001.61	0.00149
3466.04	-0.01212	3001.61	0.00188	3466.04	0.0303	3004.96	0.00164	3466.04	0.06667	3000.35	0.00148	3466.04	0.00606	2995.74	0.00167	3466.04	0.01212	2996.44	0.00168	3466.04	0.00606	3001.75	0.00224	3466.04	0.03636	3001.75	0.00152
3464.2	0.01299	3001.75	0.00193	3464.2	0.01299	3005.1	0.00169	3464.2	0.05844	3000.49	0.0015	3464.2	0.00649	2995.88	0.00169	3464.2	0.02597	2996.58	0.00172	3464.2	0.05195	3001.89	0.00228	3464.2	0.03247	3001.89	0.00154
3462.35	0.02174	3001.89	0.00197	3462.35	0.01087	3005.24	0.00173	3462.35	0.07065	3000.63	0.00153	3462.35	-0.0163	2996.02	0.00172	3462.35	0.01087	2996.72	0.00176	3462.35	0.02717	3002.03	0.00233	3462.35	0.02174	3002.03	0.00157
3460.51	-0.01015	3002.03	0.00202	3460.51	0.02538	3005.38	0.00178	3460.51	0.07107	3000.7	0.00154	3460.51	0.00508	2996.16	0.00175	3460.51	-0.01015	2996.86	0.00179	3460.51	0.01015	3002.17	0.00238	3460.51	0.01015	3002.17	0.0016
3458.67	0.01546	3002.17	0.00207	3458.67	0.02062	3005.52	0.00183	3458.67	0.08247	3000.77	0.00155	3458.67	0	2996.3	0.00178	3458.67	0.01546	2997	0.00183	3458.67	0.01031	3002.31	0.00243	3458.67	0.02062	3002.31	0.00163
3456.82	0.0131	3002.31	0.00212	3456.82	0.00873	3005.66	0.00187	3456.82	0.0655	3000.91	0.00158	3456.82	0	2996.44	0.00181	3456.82	-0.00437	2997.14	0.00187	3456.82	0.0262	3002.41	0.00247	3456.82	0.00873	3002.41	0.00165
3454.98	0.00407	3002.41	0.00215	3454.98	0.00407	3005.8	0.00192	3454.98	0.04878	3001.05	0.00161	3454.98	-0.00407	2996.58	0.00184	3454.98	0.00813	2997.28	0.00191	3454.98	0.0122	3002.45	0.00248	3454.98	0.00813	3002.45	0.00166
3453.14	0.01471	3002.45	0.00217	3453.14	0.00735	3005.83	0.00193	3453.14	0.02941	3001.19	0.00164	3453.14	0.00368	2996.72	0.00187	3453.14	0.01103	2997.29	0.00191	3453.14	0.01838	3002.59	0.00253	3453.14	0.01103	3002.59	0.00169
3451.3	-0.00383	3002.59	0.00222	3451.3	0.00383	3005.94	0.00197	3451.3	0.05747	3001.33	0.00167	3451.3	0.00766	2996.86	0.0019	3451.3	0.00766	2997.42	0.00195	3451.3	0.02299	3002.73	0.00259	3451.3	0.01533	3002.73	0.00172
3449.46	-0.00326	3002.73	0.00227	3449.46	0.0228	3006.08	0.00202	3449.46	0.00651	3001.47	0.0017	3449.46	0.00651	2997	0.00193	3449.46	0.00326	2997.56	0.002	3449.46	0.00977	3002.87	0.00264	3449.46	0.00326	3003.01	0.00179
3447.62	0.00615	3002.87	0.00233	3447.62	0.00923	3006.22	0.00206	3447.62	0.03692	3001.61	0.00173	3447.62	-0.00615	2997.14	0.00196	3447.62	0	2997.7	0.00204	3447.62	0.02154	3003.01	0.00269	3447.62	0.00923	3003.15	0.00182
3445.78	-0.00301	3003.01	0.00238	3445.78	0.00904	3006.36	0.00211	3445.78	0.06627	3001.75	0.00176	3445.78	0.01205	2997.28	0.002	3445.78	0.01506	2997.84	0.00209	3445.78	0.02108	3003.29	0.0028	3445.78	0.01807	3003.29	0.00185
3443.94	0.01099	3003.15	0.00244	3443.94	0.00549	3006.5	0.00216	3443.94	0.04396	3001.89	0.00179	3443.94	0.00275	2997.29	0.002	3443.94	0.00549	2997.98	0.00213	3443.94	0.02473	3003.43	0.00285	3443.94	0.01923	3003.43	0.00188
3442.1	0.0026	3003.29	0.0025	3442.1	0.00781	3006.64	0.0022	3442.1	0.08073	3002.03	0.00182	3442.1	0.01042	2997.42	0.00203	3442.1	0.0026	2998.12	0.00218	3442.1	0.03125	3003.57	0.0029	3442.1	0.02865	3003.57	0.00191
3440.27	0.00725	3003.43	0.00256	3440.27	0.01208	3006.78	0.00225	3440.27	0.02899	3002.17	0.00186	3440.27	-0.00483	2997.56	0.00207	3440.27	0.01208	2998.26	0.00223	3440.27	0.02415	3003.7	0.00296	3440.27	0.01691	3003.7	0.00194
3438.43	0.00911	3003.57	0.00261	3438.43	0.01367	3006.92	0.00229	3438.43	0.05467	3002.31	0.00189	3438.43	0	2997.7	0.0021	3438.43	0.00228	2998.4	0.00229	3438.43	0.02506	3003.84	0.00301	3438.43	0.00911	3003.84	0.00196
3436.59	0.00652	3003.7	0.00267	3436.59	0.00652	3007.06	0.00233	3436.59	0.01304	3002.41	0.00192	3436.59	0.00217	2997.84	0.00214	3436.59	0.00217	2998.53	0.00234	3436.59	0.03043	3003.98	0.00306	3436.59	0.0087	3003.98	0.00199
3434.76	0.00593	3003.84	0.00273	3434.76	0.00791	3007.2	0.00237	3434.76	0.0415	3002.45	0.00193	3434.76	0	2997.98	0.00218	3434.76	0.00395	2998.67	0.00239	3434.76	0.01383	3004.12	0.0031	3434.76	0.01779	3004.12	0.00201
3432.92	0.0038	3003.98	0.00279	3432.92	0.00949	3007.34	0.00241	3432.92	0.03985	3002.59	0.00196	3432.92	0.00759	2998.12	0.00222	3432.92	0.00569	2998.81	0.00245	3432.92	0.01328	3004.12	0.0031	3432.92	0.01328	3004.12	0.00201
3431.09	0.00903	3004.12	0.00285	3431.09	0.00722	3007.48	0.00245	3431.09	0.03249	3002.73	0.002	3431.09	0.00722	2998.26	0.00226	3431.09	0.01083	2998.95	0.00251	3431.09	0.01625	3004.26	0.00315	3431.09	0.01444	3004.26	0.00203
3429.25	0.00487	3004.12	0.00285	3429.25	0.00812	3007.54	0.00247	3429.25	0.0276	3002.87	0.00204	3429.25	0.00162	2998.4	0.0023	3429.25	0.00487	2998.99	0.00253	3429.25	0.00812	3004.4	0.00319	3429.25	0.01299	3004.4	0.00205
3427.42	0.00896	3004.26	0.00291	3427.42	0.00746	3007.62	0.00249	3427.42	0.01642	3003.01	0.00207	3427.42	0.00448	2998.53	0.00234	3427.42	0.00597	2999.09	0.00257	3427.42	0.01343	3004.54	0.00324	3427.42	0.00746	3004.54	0.00207
3425.58	0.00439	3004.4	0.00297	3425.58	0.00292	3007.76	0.00252	3425.58	0.02485	3003.15	0.00211	3425.58	0.00146	2998.67	0.00239	3425.58	0.00292	2999.23	0.00263	3425.58	0.01462	3004.68	0.00327	3425.58	0.01608	3004.68	0.00208
3423.75	0.00146	3004.54	0.00302	3423.75	0.00582	3007.9	0.00255	3423.75	0.05095	3003.29	0.00215	3423.75	0.00728	2998.81	0.00243	3423.75	0.00582	2999.37	0.00269	3423.75	0.00291	3004.82	0.00331	3423.75	0.0131	3004.82	0.00209
3421.92	0.0078	3004.68	0.00308	3421.92	0.0026	3008.04	0.00258	3421.92	0.02601	3003.43	0.00219	3421.92	0	2998.95	0.00247	3421.92	0.0013	2999.51	0.00276	3421.92	0.0104	3004.96	0.00334	3421.92	0.0117	3004.96	0.0021
3420.09	0.00372	3004.82	0.00313	3420.09	0.0062	3008.18	0.00261	3420.09	0.01613	3003.7	0.00226	3420.09	0.00372	2998.99	0.00249	3420.09	0.00496	2999.65	0.00282	3420.09	0.01489	3005.1	0.00337	3420.09	0.01117	3005.1	0.0021
3418.26	0.0036	3004.96	0.00317	3418.26	0.006	3008.32	0.00264	3418.26	0.02158	3003.84	0.0023	3418.26	0	2999.09	0.00252	3418.26	0.0048	2999.79	0.00289	3418.26	0.00959	3005.24	0.00339	3418.26	0.01319	3005.24	0.0021
3416.43	0.00657	3005.1	0.00322	3416.43	0.00329	3008.46	0.00266	3416.43	0.01095	3003.98	0.00234	3416.43	0.00219	2999.23	0.00257	3416.43	0.00329	2999.93	0.00296	3416.43	0.01314	3005.38	0.00341	3416.43	0.01314	3005.38	0.0021
3414.59	0.00538	3005.24	0.00325	3414.59	0.00645	3008.6	0.00268	3414.59	0.01935	3004.12	0.00237	3414.59	0.00215	2999.37	0.00262	3414.59	0.00538	3000.07	0.00303	3414.59	0.00968	3005.52	0.00343	3414.59	0.0129	3005.52	0.00209
3412.77	0.00305	3005.38	0.00329	3412.77	0.00305	3008.74	0.0027	3412.77	0.01731	3004.12	0.00237	3412.77	0	2999.51	0.00266	3412.77	0.00305	3000.21	0.00311	3412.77	0.0112	3005.66	0.00344	3412.77	0.01426	3005.66	0.00207
3410.94	0.0039	3005.52	0.00332	3410.94	0.0039	3008.88	0.00271	3410.94	0.02729	3004.26	0.00241	3410.94	0.00292	2999.65	0.00271	3410.94	0.00195	3000.35	0.00318	3410.94	0.0117	3005.8	0.00345	3410.94	0.0117	3005.8	0.00205
3409.11	0.01009	3005.66	0.00334	3409.11	0.01101	3009.01	0.00273	3409.11	0.02385	3004.4	0.00245	3409.11	0.00275	2999.79	0.00276	3409.11	0.00459	3000.49	0.00326	3409.11	0.00642	3005.83	0.00345	3409.11	0.00917	3005.83	0.00205
3407.28	0.00538	3005.8	0.00335	3407.28	0.00448	3009.15	0.00274	3407.28	0.01525	3004.54	0.00248	3407.28	0.000896861	2999.93	0.00282	3407.28	0.000896861	3000.63	0.00334	3407.28	0.01256	3005.94	0.00345	3407.28	0.00897	3005.94	0.00203
3405.45	0.00757	3005.83	0.00336	3405.45	0.00589	3009.25	0.00274	3405.45	0.01934	3004.68	0.00251	3405.45	0.00589	3000.07	0.00287	3405.45	0.00505	3000.7	0.00338	3405.45	0.00757	3006.08	0.00345	3405.45	0.01346	3006.08	0.002
3403.63	0.00561	3005.94	0.00336	3403.63	0.00321	3009.29	0.00274	3403.63	0.02406	3004.82	0.00255	3403.63	0.000801925	3000.21	0.00292	3403.63	0.00241	3000.77	0.00342	3403.63	0.01443	3006.22	0.00344	3403.63	0.00722	3006.22	0.00197
3401.8	0.003	3006.08	0.00336	3401.8	0.00225	3009.43	0.00275	3401.8	0.01725	3004.96	0.00258	3401.8	0.003	3000.35	0.00298	3401.8	0.0045	3000.91	0.0035	3401.8	0.006	3006.36	0.00343	3401.8	0.0075	3006.36	0.00194
3399.97	0.00367	3006.22	0.00336	3399.97	0.00587	3009.57	0.00275	3399.97	0.02129	3005.1	0.0026	3399.97	0.00294	3000.49	0.00303	3399.97	0.00147	3001.05	0.00358	3399.97	0.00881	3006.5	0.00341	3399.97	0.01175	3006.5	0.0019
3398.15	0.00706	3006.36	0.00335	3398.15	0.00212	3009.71	0.00275	3398.15	0.02331	3005.24	0.00263	3398.15	0.00424	3000.63	0.00309	3398.15	0.00282	3001.19	0.00366	3398.15	0.00777	3006.64	0.00339	3398.15	0.0113	3006.64	0.00186
3396.32	0.00803	3006.5	0.00333	3396.32	0.00469	3009.85	0.00275	3396.32	0.02075	3005.38	0.00265	3396.32	0.00469	3000.7	0.00311	3396.32	0.00335	3001.33	0.00375	3396.32	0.01004	3006.78	0.00337	3396.32	0.01004	3006.78	0.00182
3394.5	0.00713	3006.64	0.0033	3394.5	0.00778	3009.99	0.00274	3394.5	0.01944	3005.52	0.00267	3394.5	0.0013	3000.77	0.00314	3394.5	0.00454	3001.47	0.00383	3394.5	0.00713	3006.92	0.00334	3394.5	0.01102	3006.92	0.00177
3392.68	0.00486	3006.78	0.00327	3392.68	0.00486	3010.13	0.00274	3392.68	0.01823	3005.66	0.00269	3392.68	0.00304	3000.91	0.0032	3392.68	0.00304	3001.61	0.00392	3392.68	0.01154	3007.06	0.0033	3392.68	0.0079	3007.06	0.00172
3390.85	0.00574	3006.92	0.00322	3390.85	0.00345	3010.27	0.00273	3390.85	0.01149	3005.8	0.00271	3390.85	0.00115	3001.19	0.00331	3390.85	0.00402	3001.89	0.00409	3390.85	0.00747	3007.2	0.00327	3390.85	0.00862	3007.2	0.00168
3389.03	0.00292	3007.06	0.00318	3389.03	0.00466	3010.41	0.00272	3389.03	0.02157	3005.83	0.00271	3389.03	0.00292	3001.33	0.00336	3389.03	0.00175	3002.03	0.00418	3389.03	0.00816	3007.34	0.00323	3389.03	0.00816	3007.34	0.00163
3387.21	0.00332	3007.2	0.00313	3387.21	0.00332	3010.55	0.00271	3387.21	0.01717	3005.94	0.00272	3387.21	0.00332	3001.47	0.00342	3387.21	0.00498	3002.17	0.00426	3387.21	0.00775	3007.48	0.00318	3387.21	0.01107	3007.48	0.00158
3385.39	0.00313	3007.34	0.00307	3385.39	0.00522	3010.69	0.00269	3385.39	0.01095	3006.08	0.00273	3385.39	0.00209	3001.61	0.00347	3385.39	0.00156	3002.31	0.00434	3385.39	0.00939	3007.54	0.00316	3385.39	0.01095	3007.54	0.00155
3383.56	0.00609	3007.48	0.003	3383.56	0.00558	3010.83	0.00268	3383.56	0.01927	3006.22	0.00273	3383.56	0.00304	3001.75	0.00353	3383.56	0.000507099	3002.41	0.0044	3383.56	0.00811	3007.62	0.00314	3383.56	0.01065	3007.62	0.00153
3381.74	0.00437	3007.54	0.00297	3381.74	0.00485	3010.97	0.00266	3381.74	0.01359	3006.36	0.00273	3381.74	0.00243	3001.89	0.00358	3381.74	0.00194	3002.45	0.00443	3381.74	0.00728	3007.76	0.00309	3381.74	0.00922	3007.76	0.00148
3379.92	0.00583	3007.62	0.00294	3379.92	0.00292	3010.97	0.00266	3379.92	0.01263	3006.5	0.00273	3379.92	0.00194	3002.03	0.00363	3379.92	0.00292	3002.59	0.00451	3379.92	0.0068	3007.9	0.00304	3379.92	0.00875	3007.9	0.00143
3378.1	0.00622	3007.76	0.00287	3378.1	0.00355	3011.11	0.00264	3378.1	0.01199	3006.64	0.00272	3378.1	0.00311	3002.17	0.00368	3378.1	0.00311	3002.73	0.00458	3378.1	0.00622	3008.04	0.00299	3378.1	0.00844	3008.04	0.00138
3376.29	0.00349	3007.9	0.0028	3376.29	0.00349	3011.25	0.00262	3376.29	0.01441	3006.78	0.00271	3376.29	0.00306	3002.31	0.00373	3376.29	0.000873362	3002.87	0.00466	3376.29	0.00873	3008.18	0.00294	3376.29	0.00786	3008.18	0.00133
3374.47	0.00355	3008.04	0.00272	3374.47	0.00399	3011.39	0.0026	3374.47	0.00666	3006.92	0.0027	3374.47	0.00266	3002.41	0.00376	3374.47	0.00222	3003.01	0.00473	3374.47	0.0071	3008.32	0.00288	3374.47	0.00799	3008.32	0.00129
3372.65	0.00413	3008.18	0.00265	3372.65	0.00455	3011.53	0.00258	3372.65	0.01074	3007.06	0.00268	3372.65	0.00207	3002.45	0.00377	3372.65	0.00165	3003.15	0.0048	3372.65	0.00909	3008.46	0.00283	3372.65	0.00744	3008.46	0.00124
3370.83	0.00359	3008.32	0.00257	3370.83	0.00478	3011.67	0.00256	3370.83	0.01155	3007.2	0.00266	3370.83	0.00239	3002.59	0.00381	3370.83	0.000796813	3003.29	0.00486	3370.83	0.00637	3008.6	0.00277	3370.83	0.00876	3008.6	0.0012
3369.02	0.00442	3008.46	0.00249	3369.02	0.00361	3011.81	0.00253	3369.02	0.01325	3007.34	0.00263	3369.02	0.00080289	3002.73	0.00385	3369.02	0.00241	3003.43	0.00492	3369.02	0.00562	3008.88	0.00266	3369.02	0.00963	3008.74	0.00116
3367.2	0.00426	3008.6	0.00242	3367.2	0.00426	3011.95	0.00251	3367.2	0.00658	3007.48	0.0026	3367.2	0.00349	3002.87	0.00389	3367.2	0.00116	3003.57	0.00497	3367.2	0.00581	3009.01	0.00261	3367.2	0.01123	3008.88	0.00112
3365.38	0.00478	3008.74	0.00234	3365.38	0.00405	3012.09	0.00248	3365.38	0.00736	3007.54	0.00259	3365.38	0.00147	3003.01	0.00392	3365.38	0.00184	3003.7	0.00502	3365.38	0.00699	3009.15	0.00255	3365.38	0.00772	3009.01	0.00108
3363.57	0.00526	3008.88	0.00227	3363.57	0.00315	3012.23	0.00246	3363.57	0.00981	3007.62	0.00257	3363.57	0.0028	3003.15	0.00395	3363.57	0.0014	3003.84	0.00506	3363.57	0.00596	3009.25	0.00251	3363.57	0.00841	3009.15	0.00104
3361.75	0.00398	3009.01	0.00219	3361.75	0.0047	3012.37	0.00243	3361.75	0.01193	3007.76	0.00253	3361.75	0.00181	3003.29	0.00397	3361.75	0.00145	3003.98	0.00509	3361.75	0.00723	3009.29	0.0025	3361.75	0.01193	3009.25	0.00102
3359.94	0.00423	3009.15	0.00212	3359.94	0.00423	3012.51	0.0024	3359.94	0.01073	3007.9	0.0025	3359.94	0.00293	3003.43	0.00399	3359.94	0.000325203	3004.12	0.00512	3359.94	0.00553	3009.43	0.00244	3359.94	0.00748	3009.29	0.00101
3358.13	0.00398	3009.25	0.00207	3358.13	0.00398	3012.65	0.00238	3358.13	0.00531	3008.04	0.00245	3358.13	0.00232	3003.57	0.00401	3358.13	0.000995685	3004.12	0.00512	3358.13	0.0083	3009.57	0.00239	3358.13	0.00797	3009.43	0.000976015
3356.31	0.00421	3009.29	0.00205	3356.31	0.00291	3012.68	0.00237	3356.31	0.01132	3008.18	0.00241	3356.31	0.00064704	3003.7	0.00402	3356.31	0.00194	3004.26	0.00514	3356.31	0.00582	3009.71	0.00234	3356.31	0.00809	3009.57	0.000944863
3354.5	0.00467	3009.43	0.00198	3354.5	0.00591	3012.79	0.00235	3354.5	0.01244	3008.32	0.00237	3354.5	0.00124	3003.84	0.00402	3354.5	0.000622084	3004.4	0.00515	3354.5	0.00715	3009.85	0.00229	3354.5	0.00778	3009.71	0.000915365
3352.69	0.00233	3009.57	0.00191	3352.69	0.00408	3012.93	0.00232	3352.69	0.01223	3008.46	0.00232	3352.69	0.00146	3003.98	0.00401	3352.69	0.00262	3004.54	0.00515	3352.69	0.00553	3009.99	0.00224	3352.69	0.00815	3009.85	0.000887475
3350.88	0.00393	3009.71	0.00185	3350.88	0.00478	3013.07	0.00229	3350.88	0.00618	3008.6	0.00227	3350.88	0.00253	3004.12	0.004	3350.88	0.000842697	3004.68	0.00515	3350.88	0.00618	3010.13	0.00219	3350.88	0.00927	3009.99	0.000861144
3349.07	0.00342	3009.85	0.00179	3349.07	0.00342	3013.49	0.00221	3349.07	0.01054	3008.74	0.00222	3349.07	0.00228	3004.12	0.004	3349.07	0.00114	3004.82	0.00513	3349.07	0.00684	3010.27	0.00214	3349.07	0.00769	3010.13	0.000836318
3347.26	0.0036	3009.99	0.00173	3347.26	0.00277	3013.63	0.00218	3347.26	0.00608	3008.88	0.00217	3347.26	0.0036	3004.26	0.00399	3347.26	0.00221	3004.96	0.00511	3347.26	0.00636	3010.41	0.00209	3347.26	0.00996	3010.27	0.000812938
3345.44	0.00453	3010.13	0.00167	3345.44	0.00293	3013.77	0.00216	3345.44	0.0048	3009.01	0.00212	3345.44	0.00346	3004.4	0.00397	3345.44	0.0016	3005.1	0.00508	3345.44	0.00826	3010.55	0.00205	3345.44	0.00959	3010.41	0.000790945
3343.64	0.00442	3010.27	0.00161	3343.64	0.00338	3013.91	0.00213	3343.64	0.00883	3009.15	0.00207	3343.64	0.00312	3004.54	0.00394	3343.64	0.00182	3005.24	0.00504	3343.64	0.00676	3010.69	0.002	3343.64	0.00779	3010.55	0.000770278
3341.83	0.00603	3010.41	0.00156	3341.83	0.00327	3014.05	0.0021	3341.83	0.00578	3009.25	0.00203	3341.83	0.00201	3004.68	0.0039	3341.83	0.00101	3005.38	0.00499	3341.83	0.00679	3010.83	0.00196	3341.83	0.00854	3010.69	0.000750877
3340.02	0.0049	3010.55	0.00151	3340.02	0.00319	3014.18	0.00207	3340.02	0.00809	3009.29	0.00202	3340.02	0.00245	3004.82	0.00386	3340.02	0.000490436	3005.52	0.00494	3340.02	0.00589	3010.97	0.00192	3340.02	0.00956	3010.83	0.000732681
3338.21	0.00542	3010.69	0.00146	3338.21	0.00448	3014.32	0.00205	3338.21	0.00731	3009.43	0.00196	3338.21	0.00283	3004.96	0.00381	3338.21	0.00141	3005.66	0.00487	3338.21	0.00754	3010.97	0.00192	3338.21	0.00849	3010.97	0.000716119
3336.4	0.00366	3010.83	0.00141	3336.4	0.00297	3014.39	0.00203	3336.4	0.01006	3009.57	0.00191	3336.4	0.0016	3005.1	0.00376	3336.4	0.00229	3005.8	0.0048	3336.4	0.0064	3011.11	0.00188	3336.4	0.01006	3010.97	0.000715632
3334.6	0.00445	3010.97	0.00137	3334.6	0.00492	3014.46	0.00202	3334.6	0.00914	3009.71	0.00186	3334.6	0.00234	3005.24	0.0037	3334.6	0.00164	3005.83	0.00479	3334.6	0.0082	3011.25	0.00184	3334.6	0.00914	3011.11	0.000699671
3332.79	0.00498	3010.97	0.00137	3332.79	0.00347	3014.6	0.00199	3332.79	0.01149	3009.85	0.00181	3332.79	0.00238	3005.38	0.00363	3332.79	0.00238	3005.94	0.00473	3332.79	0.00607	3011.39	0.0018	3332.79	0.0091	3011.25	0.000684742
3330.98	0.00531	3011.11	0.00132	3330.98	0.00404	3014.74	0.00197	3330.98	0.00829	3009.99	0.00176	3330.98	0.00361	3005.52	0.00356	3330.98	0.00106	3006.08	0.00465	3330.98	0.00744	3011.53	0.00176	3330.98	0.00871	3011.39	0.000670791
3329.18	0.00448	3011.25	0.00128	3329.18	0.00448	3014.88	0.00194	3329.18	0.00978	3010.13	0.00172	3329.18	0.00224	3005.66	0.00348	3329.18	0.00224	3006.22	0.00456	3329.18	0.00632	3011.67	0.00173	3329.18	0.00774	3011.53	0.000657766
3327.38	0.00537	3011.39	0.00125	3327.38	0.00351	3015.02	0.00192	3327.38	0.00909	3010.27	0.00167	3327.38	0.0031	3005.8	0.0034	3327.38	0.00165	3006.36	0.00447	3327.38	0.0064	3011.81	0.00169	3327.38	0.0095	3011.67	0.000645617
3325.57	0.00478	3011.53	0.00121	3325.57	0.00421	3015.16	0.00189	3325.57	0.00765	3010.41	0.00162	3325.57	0.00191	3005.83	0.00339	3325.57	0.00153	3006.5	0.00438	3325.57	0.00612	3011.95	0.00166	3325.57	0.00861	3011.81	0.000634297
3323.77	0.00559	3011.67	0.00117	3323.77	0.00405	3015.3	0.00187	3323.77	0.00984	3010.55	0.00158	3323.77	0.00174	3005.94	0.00332	3323.77	0.00154	3006.64	0.00428	3323.77	0.00598	3012.09	0.00163	3323.77	0.00714	3011.95	0.000623761
3321.97	0.00489	3011.81	0.00114	3321.97	0.0032	3015.44	0.00184	3321.97	0.00639	3010.69	0.00153	3321.97	0.0032	3006.08	0.00324	3321.97	0.00113	3006.78	0.00418	3321.97	0.00526	3012.23	0.0016	3321.97	0.00921	3012.09	0.000613965
3320.16	0.00398	3011.95	0.00111	3320.16	0.00398	3015.58	0.00182	3320.16	0.00905	3010.83	0.00149	3320.16	0.00272	3006.22	0.00315	3320.16	0.00181	3006.92	0.00407	3320.16	0.00598	3012.37	0.00157	3320.16	0.00706	3012.23	0.000604868
3318.36	0.00557	3012.09	0.00108	3318.36	0.00365	3015.72	0.00179	3318.36	0.01044	3010.97	0.00145	3318.36	0.00191	3006.36	0.00306	3318.36	0.00139	3007.06	0.00397	3318.36	0.00678	3012.51	0.00154	3318.36	0.008	3012.37	0.000596432
3316.56	0.0037	3012.23	0.00105	3316.56	0.00421	3015.86	0.00177	3316.56	0.00555	3010.97	0.00145	3316.56	0.00151	3006.5	0.00296	3316.56	0.00185	3007.2	0.00386	3316.56	0.00471	3012.65	0.00151	3316.56	0.00673	3012.51	0.000588621
3314.76	0.00505	3012.37	0.00102	3314.76	0.00371	3016	0.00175	3314.76	0.00488	3011.11	0.00141	3314.76	0.00219	3006.64	0.00287	3314.76	0.00118	3007.34	0.00375	3314.76	0.0059	3012.68	0.0015	3314.76	0.00859	3012.65	0.000581399
3312.96	0.00389	3012.51	0.000996484	3312.96	0.00357	3016.1	0.00173	3312.96	0.00811	3011.25	0.00137	3312.96	0.00146	3006.78	0.00278	3312.96	0.00162	3007.48	0.00365	3312.96	0.00584	3012.79	0.00148	3312.96	0.00762	3012.68	0.000579909
3311.16	0.00477	3012.65	0.000971762	3311.16	0.00302	3016.14	0.00172	3311.16	0.00621	3011.39	0.00133	3311.16	0.00207	3006.92	0.00268	3311.16	0.00127	3007.54	0.0036	3311.16	0.00589	3012.93	0.00146	3311.16	0.00716	3012.79	0.000574736
3309.36	0.00477	3012.68	0.000966568	3309.36	0.00369	3016.28	0.0017	3309.36	0.00615	3011.53	0.00129	3309.36	0.00215	3007.06	0.00259	3309.36	0.00138	3007.62	0.00354	3309.36	0.006	3013.07	0.00143	3309.36	0.00723	3012.93	0.000568599
3307.56	0.0057	3012.79	0.000948253	3307.56	0.0039	3016.42	0.00168	3307.56	0.00735	3011.67	0.00126	3307.56	0.00225	3007.2	0.0025	3307.56	0.00135	3007.76	0.00343	3307.56	0.00555	3013.21	0.00141	3307.56	0.0072	3013.07	0.00056296
3305.76	0.00441	3012.93	0.000925898	3305.76	0.00368	3016.56	0.00166	3305.76	0.0078	3011.81	0.00123	3305.76	0.00177	3007.34	0.0024	3305.76	0.00147	3007.9	0.00333	3305.76	0.00662	3013.35	0.00138	3305.76	0.00794	3013.21	0.000557793
3303.96	0.00397	3013.07	0.000904641	3303.96	0.00326	3016.7	0.00164	3303.96	0.00467	3011.95	0.00119	3303.96	0.00142	3007.48	0.00231	3303.96	0.00198	3008.04	0.00323	3303.96	0.00567	3013.49	0.00136	3303.96	0.00751	3013.35	0.000553072
3302.17	0.00382	3013.21	0.00088443	3302.17	0.00396	3016.84	0.00161	3302.17	0.00594	3012.09	0.00116	3302.17	0.000989679	3007.54	0.00227	3302.17	0.00113	3008.18	0.00312	3302.17	0.00664	3013.63	0.00134	3302.17	0.00735	3013.49	0.000548773
3300.37	0.00477	3013.35	0.000865212	3300.37	0.00341	3016.98	0.00159	3300.37	0.00654	3012.23	0.00113	3300.37	0.00136	3007.62	0.00222	3300.37	0.00164	3008.32	0.00302	3300.37	0.00572	3013.77	0.00132	3300.37	0.00709	3013.63	0.000544874
3298.57	0.00382	3013.49	0.00084694	3298.57	0.00342	3017.12	0.00157	3298.57	0.00461	3012.37	0.0011	3298.57	0.00184	3007.76	0.00213	3298.57	0.00119	3008.46	0.00292	3298.57	0.00461	3013.91	0.0013	3298.57	0.00645	3013.77	0.000541353
3296.78	0.00428	3013.63	0.000829567	3296.78	0.00272	3017.26	0.00155	3296.78	0.0061	3012.51	0.00108	3296.78	0.0013	3007.9	0.00205	3296.78	0.00156	3008.6	0.00283	3296.78	0.00623	3014.05	0.00128	3296.78	0.00649	3013.91	0.000538191
3294.98	0.00428	3013.77	0.000813049	3294.98	0.0029	3017.4	0.00153	3294.98	0.00403	3012.65	0.00105	3294.98	0.00214	3008.04	0.00197	3294.98	0.00202	3008.74	0.00273	3294.98	0.00643	3014.18	0.00126	3294.98	0.00756	3014.05	0.00053537
3293.19	0.005	3013.91	0.000797344	3293.19	0.0039	3017.54	0.00151	3293.19	0.00573	3012.68	0.00104	3293.19	0.00171	3008.18	0.00188	3293.19	0.00122	3008.88	0.00264	3293.19	0.00573	3014.32	0.00124	3293.19	0.00658	3014.18	0.000532872
3291.39	0.00462	3014.05	0.000782412	3291.39	0.00308	3017.68	0.0015	3291.39	0.00663	3012.79	0.00102	3291.39	0.0019	3008.32	0.0018	3291.39	0.00142	3009.01	0.00255	3291.39	0.00486	3014.39	0.00123	3291.39	0.00533	3014.32	0.00053068
3289.6	0.00465	3014.18	0.000768216	3289.6	0.00419	3017.82	0.00148	3289.6	0.00616	3012.93	0.000999089	3289.6	0.00198	3008.46	0.00173	3289.6	0.00128	3009.15	0.00246	3289.6	0.00605	3014.46	0.00122	3289.6	0.00674	3014.39	0.000529742
3287.81	0.00449	3014.32	0.000754721	3287.81	0.00359	3017.82	0.00148	3287.81	0.0046	3013.07	0.00097566	3287.81	0.00168	3008.6	0.00165	3287.81	0.00123	3009.25	0.0024	3287.81	0.00617	3014.6	0.0012	3287.81	0.0074	3014.46	0.00052878
3286.01	0.00431	3014.39	0.000748546	3286.01	0.00321	3017.96	0.00146	3286.01	0.00442	3013.21	0.000953213	3286.01	0.00166	3008.74	0.00158	3286.01	0.00122	3009.29	0.00238	3286.01	0.00542	3014.74	0.00119	3286.01	0.00697	3014.6	0.000527158
3284.22	0.00345	3014.46	0.000741892	3284.22	0.00282	3018.1	0.00144	3284.22	0.00544	3013.35	0.000931714	3284.22	0.00146	3008.88	0.00151	3284.22	0.00146	3009.43	0.0023	3284.22	0.0046	3014.88	0.00117	3284.22	0.00544	3014.74	0.0005258
3282.43	0.00441	3014.6	0.000729697	3282.43	0.00277	3018.24	0.00142	3282.43	0.004	3013.49	0.00091113	3282.43	0.00123	3009.01	0.00145	3282.43	0.00113	3009.57	0.00222	3282.43	0.00605	3015.02	0.00115	3282.43	0.00544	3014.88	0.000524693
3280.64	0.00422	3014.74	0.000718106	3280.64	0.00392	3018.38	0.0014	3280.64	0.00482	3013.63	0.000891428	3280.64	0.00211	3009.15	0.00139	3280.64	0.00171	3009.71	0.00214	3280.64	0.00552	3015.16	0.00114	3280.64	0.00623	3015.02	0.000523825
3278.85	0.00468	3014.88	0.000707091	3278.85	0.00341	3018.52	0.00139	3278.85	0.00439	3013.77	0.000872575	3278.85	0.00107	3009.25	0.00134	3278.85	0.00127	3009.85	0.00207	3278.85	0.00527	3015.3	0.00112	3278.85	0.00673	3015.16	0.000523187
3277.06	0.00331	3015.02	0.000696624	3277.06	0.0034	3018.66	0.00137	3277.06	0.00586	3013.91	0.000854538	3277.06	0.00123	3009.29	0.00132	3277.06	0.00161	3009.99	0.002	3277.06	0.00558	3015.44	0.00111	3277.06	0.00672	3015.3	0.000522766
3275.27	0.00434	3015.16	0.00068668	3275.27	0.00351	3018.8	0.00135	3275.27	0.00563	3014.05	0.000837286	3275.27	0.00138	3009.43	0.00127	3275.27	0.0012	3010.13	0.00193	3275.27	0.00572	3015.58	0.0011	3275.27	0.00544	3015.44	0.000522555
3273.48	0.00377	3015.3	0.000677234	3273.48	0.00307	3018.94	0.00134	3273.48	0.00536	3014.18	0.000820789	3273.48	0.00149	3009.57	0.00121	3273.48	0.00114	3010.27	0.00186	3273.48	0.00536	3015.72	0.00108	3273.48	0.00615	3015.58	0.000522542
3271.69	0.00442	3015.44	0.000668264	3271.69	0.00303	3019.08	0.00132	3271.69	0.00563	3014.32	0.000805017	3271.69	0.00156	3009.71	0.00116	3271.69	0.00139	3010.41	0.0018	3271.69	0.00485	3015.86	0.00107	3271.69	0.00589	3015.72	0.000522721
3269.9	0.00417	3015.58	0.000659747	3269.9	0.00367	3019.22	0.0013	3269.9	0.004	3014.39	0.000797772	3269.9	0.00175	3009.85	0.00111	3269.9	0.00142	3010.55	0.00173	3269.9	0.00642	3016	0.00106	3269.9	0.00533	3015.86	0.000523083
3268.12	0.00369	3015.72	0.000651664	3268.12	0.00329	3019.36	0.00129	3268.12	0.00441	3014.46	0.000789942	3268.12	0.00136	3009.99	0.00106	3268.12	0.00112	3010.69	0.00168	3268.12	0.00466	3016.1	0.00105	3268.12	0.0049	3016	0.000523621
3266.33	0.003	3015.86	0.000643994	3266.33	0.00354	3019.49	0.00127	3266.33	0.00385	3014.6	0.000775536	3266.33	0.00154	3010.13	0.00101	3266.33	0.00108	3010.83	0.00162	3266.33	0.00592	3016.14	0.00105	3266.33	0.00523	3016.1	0.000524127
3264.54	0.00353	3016	0.00063672	3264.54	0.00361	3019.53	0.00127	3264.54	0.00444	3014.74	0.000761772	3264.54	0.00158	3010.27	0.000965641	3264.54	0.00128	3010.97	0.00156	3264.54	0.00579	3016.28	0.00104	3264.54	0.00572	3016.14	0.000524328
3262.76	0.00388	3016.1	0.000631593	3262.76	0.00329	3019.63	0.00126	3262.76	0.00381	3014.88	0.000748625	3262.76	0.00154	3010.41	0.000923352	3262.76	0.00102	3010.97	0.00156	3262.76	0.00534	3016.42	0.00102	3262.76	0.00498	3016.28	0.000525196
3260.97	0.00358	3016.14	0.000629824	3260.97	0.00302	3019.77	0.00124	3260.97	0.00372	3015.02	0.00073607	3260.97	0.00183	3010.55	0.00088308	3260.97	0.00119	3011.11	0.00151	3260.97	0.00526	3016.56	0.00101	3260.97	0.00562	3016.42	0.000526221
3259.19	0.00334	3016.28	0.000623289	3259.19	0.00313	3019.91	0.00123	3259.19	0.00368	3015.16	0.000724083	3259.19	0.00129	3010.69	0.000844753	3259.19	0.00123	3011.25	0.00146	3259.19	0.00491	3016.7	0.001	3259.19	0.00518	3016.56	0.000527396
3257.4	0.00417	3016.42	0.000617101	3257.4	0.00304	3020.05	0.00121	3257.4	0.00397	3015.3	0.000712641	3257.4	0.00152	3010.83	0.000808294	3257.4	0.00172	3011.39	0.00141	3257.4	0.0045	3016.84	0.00099355	3257.4	0.0047	3016.7	0.000528716
3255.62	0.00359	3016.56	0.000611244	3255.62	0.0034	3020.19	0.0012	3255.62	0.0046	3015.44	0.000701722	3255.62	0.00151	3010.97	0.00077463	3255.62	0.00126	3011.53	0.00136	3255.62	0.00567	3016.98	0.00098387	3255.62	0.00548	3016.84	0.000530175
3253.84	0.00329	3016.7	0.000605704	3253.84	0.00416	3020.33	0.00119	3253.84	0.00404	3015.58	0.000691306	3253.84	0.00143	3010.97	0.000773633	3253.84	0.00112	3011.67	0.00132	3253.84	0.00491	3017.12	0.000974511	3253.84	0.00515	3016.98	0.00053177
3252.05	0.00374	3016.84	0.000600469	3252.05	0.0032	3020.47	0.00117	3252.05	0.0038	3015.72	0.000681372	3252.05	0.00136	3011.11	0.000740695	3252.05	0.00119	3011.81	0.00127	3252.05	0.00469	3017.26	0.000965462	3252.05	0.00445	3017.12	0.000533496
3250.27	0.00319	3016.98	0.000595525	3250.27	0.00279	3020.61	0.00116	3250.27	0.00331	3015.86	0.000671901	3250.27	0.00148	3011.25	0.00070941	3250.27	0.0016	3011.95	0.00123	3250.27	0.00536	3017.4	0.000956714	3250.27	0.00479	3017.26	0.000535349
3248.49	0.00354	3017.12	0.000590862	3248.49	0.00282	3020.75	0.00115	3248.49	0.00465	3016	0.000662874	3248.49	0.00116	3011.39	0.00067971	3248.49	0.00138	3012.09	0.00119	3248.49	0.00564	3017.54	0.000948257	3248.49	0.00542	3017.4	0.000537324
3246.71	0.00345	3017.26	0.000586468	3246.71	0.00307	3020.89	0.00113	3246.71	0.0034	3016.1	0.000656484	3246.71	0.00119	3011.53	0.000651526	3246.71	0.0014	3012.23	0.00115	3246.71	0.00469	3017.68	0.000940081	3246.71	0.00421	3017.54	0.000539419
3244.93	0.00369	3017.4	0.000582332	3244.93	0.00369	3021.03	0.00112	3244.93	0.00452	3016.14	0.000654274	3244.93	0.00125	3011.67	0.000624793	3244.93	0.00135	3012.37	0.00112	3244.93	0.00478	3017.82	0.000932177	3244.93	0.00463	3017.68	0.00054163
3243.15	0.00301	3017.54	0.000578444	3243.15	0.00286	3021.17	0.00111	3243.15	0.00381	3016.28	0.000646084	3243.15	0.0012	3011.81	0.000599448	3243.15	0.00171	3012.51	0.00108	3243.15	0.00457	3017.82	0.000932137	3243.15	0.00401	3017.82	0.000543953
3241.37	0.00302	3017.68	0.000574795	3241.37	0.00326	3021.25	0.0011	3241.37	0.00375	3016.42	0.000638289	3241.37	0.00107	3011.95	0.000575429	3241.37	0.00122	3012.65	0.00105	3241.37	0.00516	3017.96	0.000924536	3241.37	0.00462	3017.82	0.000543966
3239.59	0.00337	3017.82	0.000571376	3239.59	0.00323	3021.31	0.00109	3239.59	0.00374	3016.56	0.000630872	3239.59	0.00103	3012.09	0.000552679	3239.59	0.00136	3012.68	0.00104	3239.59	0.00486	3018.1	0.000917151	3239.59	0.0043	3017.96	0.000546387
3237.81	0.00316	3017.82	0.000571359	3237.81	0.00338	3021.45	0.00108	3237.81	0.00311	3016.7	0.000623819	3237.81	0.00104	3012.23	0.000531138	3237.81	0.0014	3012.79	0.00101	3237.81	0.00487	3018.24	0.000910013	3237.81	0.00388	3018.1	0.000548928
3236.03	0.00304	3017.96	0.000568179	3236.03	0.00295	3021.59	0.00107	3236.03	0.00352	3016.84	0.000617116	3236.03	0.00126	3012.37	0.000510755	3236.03	0.00122	3012.93	0.000980422	3236.03	0.00421	3018.38	0.000903114	3236.03	0.00417	3018.24	0.000551573
3234.26	0.00343	3018.1	0.000565195	3234.26	0.00334	3021.73	0.00106	3234.26	0.0036	3016.98	0.00061075	3234.26	0.0011	3012.51	0.000491475	3234.26	0.00178	3013.07	0.000949982	3234.26	0.00444	3018.52	0.000896448	3234.26	0.00432	3018.38	0.000554321
3232.48	0.0031	3018.24	0.000562417	3232.48	0.00339	3021.87	0.00105	3232.48	0.00368	3017.12	0.000604708	3232.48	0.00123	3012.65	0.00047325	3232.48	0.00118	3013.21	0.000920739	3232.48	0.00445	3018.66	0.000890007	3232.48	0.00388	3018.52	0.00055717
3230.7	0.00282	3018.38	0.000559837	3230.7	0.0033	3022.01	0.00104	3230.7	0.00282	3017.26	0.000598978	3230.7	0.00133	3012.68	0.000469436	3230.7	0.00161	3013.35	0.000892645	3230.7	0.00424	3018.8	0.000883785	3230.7	0.00416	3018.66	0.000560116
3228.93	0.0032	3018.52	0.00055745	3228.93	0.00297	3022.15	0.00102	3228.93	0.00339	3017.4	0.000593549	3228.93	0.00103	3012.79	0.000456031	3228.93	0.00156	3013.49	0.000865655	3228.93	0.00461	3018.94	0.000877776	3228.93	0.00404	3018.8	0.00056316
3227.15	0.00298	3018.66	0.000555247	3227.15	0.00342	3022.29	0.00101	3227.15	0.00273	3017.54	0.000588408	3227.15	0.00105	3012.93	0.000439773	3227.15	0.00142	3013.63	0.000839725	3227.15	0.00414	3019.08	0.000871972	3227.15	0.004	3018.94	0.000566297
3225.38	0.00318	3018.8	0.000553224	3225.38	0.00325	3022.43	0.001	3225.38	0.00268	3017.68	0.000583547	3225.38	0.000963735	3013.07	0.000424431	3225.38	0.00114	3013.77	0.000814813	3225.38	0.0045	3019.22	0.000866369	3225.38	0.00375	3019.08	0.000569528
3223.6	0.00292	3018.94	0.000551374	3223.6	0.00323	3022.57	0.00099063	3223.6	0.00289	3017.82	0.000578954	3223.6	0.00113	3013.21	0.000409965	3223.6	0.00144	3013.91	0.00079088	3223.6	0.00464	3019.36	0.00086096	3223.6	0.00385	3019.22	0.000572851
3221.83	0.00342	3019.08	0.000549692	3221.83	0.00352	3022.71	0.000979942	3221.83	0.00309	3017.82	0.000578931	3221.83	0.0011	3013.35	0.000396334	3221.83	0.0014	3014.05	0.000767886	3221.83	0.00442	3019.49	0.000855741	3221.83	0.00376	3019.36	0.000576264
3220.05	0.00269	3019.22	0.000548172	3220.05	0.00323	3022.85	0.000969414	3220.05	0.00339	3017.96	0.000574621	3220.05	0.000992699	3013.49	0.000383501	3220.05	0.00118	3014.18	0.000745795	3220.05	0.00419	3019.53	0.000854349	3220.05	0.00365	3019.49	0.000579767
3218.28	0.00307	3019.36	0.00054681	3218.28	0.00322	3022.96	0.000960933	3218.28	0.00294	3018.1	0.000570538	3218.28	0.00115	3013.63	0.000371429	3218.28	0.00161	3014.32	0.000724571	3218.28	0.00443	3019.63	0.000850705	3218.28	0.0035	3019.53	0.000580737
3216.51	0.00318	3019.49	0.000545602	3216.51	0.00348	3022.99	0.000959043	3216.51	0.00351	3018.24	0.000566697	3216.51	0.000929981	3013.77	0.000360085	3216.51	0.00168	3014.39	0.000714784	3216.51	0.00444	3019.77	0.000845849	3216.51	0.0036	3019.63	0.000583357
3214.74	0.0028	3019.53	0.000545298	3214.74	0.00326	3023.13	0.000948825	3214.74	0.00283	3018.38	0.00056309	3214.74	0.00107	3013.91	0.000349435	3214.74	0.00147	3014.46	0.000704181	3214.74	0.00447	3019.91	0.000841168	3214.74	0.00338	3019.77	0.000587035
3212.97	0.00298	3019.63	0.000544542	3212.97	0.00348	3023.27	0.000938759	3212.97	0.00262	3018.52	0.000559707	3212.97	0.00109	3014.05	0.000339449	3212.97	0.00156	3014.6	0.000684591	3212.97	0.0047	3020.05	0.000836656	3212.97	0.00331	3019.91	0.000590799
3211.19	0.00337	3019.77	0.000543626	3211.19	0.00334	3023.41	0.000928841	3211.19	0.00242	3018.66	0.000556543	3211.19	0.00105	3014.18	0.000330098	3211.19	0.00143	3014.74	0.000665772	3211.19	0.00436	3020.19	0.00083231	3211.19	0.00318	3020.05	0.000594649
3209.42	0.00309	3019.91	0.000542851	3209.42	0.00356	3023.55	0.000919068	3209.42	0.0028	3018.8	0.00055359	3209.42	0.00126	3014.32	0.000321352	3209.42	0.00165	3014.88	0.000647693	3209.42	0.00419	3020.33	0.000828125	3209.42	0.00317	3020.19	0.000598583
3207.66	0.00291	3020.05	0.000542212	3207.66	0.00341	3023.69	0.000909439	3207.66	0.00288	3018.94	0.000550842	3207.66	0.00112	3014.39	0.000317403	3207.66	0.00153	3015.02	0.000630326	3207.66	0.0041	3020.47	0.000824098	3207.66	0.00316	3020.33	0.000602602
3205.89	0.00301	3020.19	0.000541707	3205.89	0.0035	3023.83	0.00089995	3205.89	0.00301	3019.08	0.000548291	3205.89	0.00114	3014.46	0.000313186	3205.89	0.00148	3015.16	0.000613644	3205.89	0.00391	3020.61	0.000820225	3205.89	0.00308	3020.47	0.000606704
3204.12	0.00245	3020.33	0.000541332	3204.12	0.0033	3023.97	0.0008906	3204.12	0.0025	3019.22	0.000545932	3204.12	0.00109	3014.6	0.000305575	3204.12	0.00151	3015.3	0.00059762	3204.12	0.00394	3020.75	0.000816501	3204.12	0.00281	3020.61	0.00061089
3202.35	0.0026	3020.47	0.000541083	3202.35	0.00343	3024.11	0.000881385	3202.35	0.00285	3019.36	0.000543759	3202.35	0.000867877	3014.74	0.000298493	3202.35	0.00151	3015.44	0.00058223	3202.35	0.00413	3020.89	0.000812925	3202.35	0.00308	3020.75	0.000615158
3200.58	0.00273	3020.61	0.000540958	3200.58	0.0033	3024.25	0.000872304	3200.58	0.00264	3019.49	0.000541766	3200.58	0.000968161	3014.88	0.000291919	3200.58	0.0015	3015.58	0.000567451	3200.58	0.00359	3021.03	0.000809491	3200.58	0.00264	3020.89	0.000619509
3198.81	0.00285	3020.75	0.000540954	3198.81	0.00336	3024.39	0.000863355	3198.81	0.00261	3019.53	0.000541253	3198.81	0.000829099	3015.02	0.000285831	3198.81	0.00134	3015.72	0.000553259	3198.81	0.00353	3021.17	0.000806198	3198.81	0.00295	3021.03	0.000623943
3197.05	0.00276	3020.89	0.000541068	3197.05	0.00363	3024.53	0.000854535	3197.05	0.00253	3019.63	0.000539948	3197.05	0.00106	3015.16	0.000280209	3197.05	0.00137	3015.86	0.000539633	3197.05	0.00359	3021.25	0.000804466	3197.05	0.00268	3021.17	0.000628459
3195.28	0.00291	3021.03	0.000541297	3195.28	0.00337	3024.67	0.000845842	3195.28	0.00241	3019.77	0.0005383	3195.28	0.000962194	3015.3	0.000275032	3195.28	0.00158	3016	0.000526552	3195.28	0.00405	3021.31	0.000803042	3195.28	0.00259	3021.25	0.000630947
3193.52	0.00269	3021.17	0.00054164	3193.52	0.00352	3024.68	0.000845042	3193.52	0.00238	3019.91	0.000536818	3193.52	0.000987014	3015.44	0.000270282	3193.52	0.00126	3016.1	0.000517233	3193.52	0.00354	3021.45	0.00080002	3193.52	0.00265	3021.31	0.000633057
3191.75	0.00259	3021.25	0.000541873	3191.75	0.00336	3024.8	0.000837275	3191.75	0.00244	3020.05	0.000535497	3191.75	0.00099611	3015.58	0.000265942	3191.75	0.00152	3016.14	0.000513997	3191.75	0.00376	3021.59	0.000797129	3191.75	0.00267	3021.45	0.000637738
3189.99	0.00258	3021.31	0.000542094	3189.99	0.00345	3024.94	0.000828832	3189.99	0.0022	3020.19	0.000534332	3189.99	0.000812964	3015.72	0.000261995	3189.99	0.00155	3016.28	0.000501948	3189.99	0.00372	3021.73	0.000794368	3189.99	0.00262	3021.59	0.000642501
3188.22	0.00268	3021.45	0.000542657	3188.22	0.00352	3025.08	0.00082051	3188.22	0.00248	3020.33	0.000533319	3188.22	0.00095889	3015.86	0.000258425	3188.22	0.00139	3016.42	0.000490388	3188.22	0.00375	3021.87	0.000791732	3188.22	0.00272	3021.73	0.000647346
3186.46	0.00257	3021.59	0.000543327	3186.46	0.00328	3025.22	0.000812308	3186.46	0.00214	3020.47	0.000532455	3186.46	0.000979399	3016	0.000255218	3186.46	0.00133	3016.56	0.000479299	3186.46	0.00383	3022.01	0.000789221	3186.46	0.00255	3021.87	0.000652274
3184.7	0.00275	3021.73	0.000544102	3184.7	0.0032	3025.36	0.000804224	3184.7	0.00244	3020.61	0.000531736	3184.7	0.000910776	3016.1	0.000253074	3184.7	0.00151	3016.7	0.000468665	3184.7	0.00376	3022.15	0.000786831	3184.7	0.0026	3022.01	0.000657284
3182.93	0.00262	3021.87	0.000544981	3182.93	0.00355	3025.5	0.000796257	3182.93	0.00244	3020.75	0.000531158	3182.93	0.00097446	3016.14	0.000252358	3182.93	0.00145	3016.84	0.00045847	3182.93	0.00369	3022.29	0.000784561	3182.93	0.00267	3022.15	0.000662378
3181.17	0.00256	3022.01	0.000545961	3181.17	0.00339	3025.64	0.000788405	3181.17	0.00226	3020.89	0.000530719	3181.17	0.00105	3016.28	0.000249833	3181.17	0.00162	3016.98	0.000448699	3181.17	0.00371	3022.43	0.000782408	3181.17	0.00259	3022.29	0.000667555
3179.41	0.00277	3022.15	0.000547041	3179.41	0.00326	3025.78	0.000780667	3179.41	0.00228	3021.03	0.000530414	3179.41	0.00085903	3016.42	0.00024763	3179.41	0.00138	3017.12	0.000439338	3179.41	0.00378	3022.57	0.00078037	3179.41	0.0025	3022.43	0.000672816
3177.65	0.00273	3022.29	0.00054822	3177.65	0.00342	3025.92	0.000773041	3177.65	0.00227	3021.17	0.000530241	3177.65	0.000761845	3016.56	0.000245736	3177.65	0.00155	3017.26	0.000430372	3177.65	0.00375	3022.71	0.000778446	3177.65	0.00272	3022.57	0.000678161
3175.89	0.00281	3022.43	0.000549497	3175.89	0.0035	3026.06	0.000765526	3175.89	0.00213	3021.25	0.000530202	3175.89	0.000959173	3016.7	0.000244141	3175.89	0.00146	3017.4	0.00042179	3175.89	0.00368	3022.85	0.000776633	3175.89	0.00245	3022.71	0.000683591
3174.13	0.00263	3022.57	0.00055087	3174.13	0.00357	3026.2	0.000758121	3174.13	0.00229	3021.31	0.000530198	3174.13	0.000916726	3016.84	0.000242832	3174.13	0.00167	3017.54	0.000413578	3174.13	0.00396	3022.96	0.000775235	3174.13	0.0026	3022.85	0.000689106
3172.37	0.00283	3022.71	0.000552338	3172.37	0.00328	3026.34	0.000750824	3172.37	0.0022	3021.45	0.000530281	3172.37	0.00111	3016.98	0.0002418	3172.37	0.00161	3017.68	0.000405724	3172.37	0.00366	3022.99	0.000774931	3172.37	0.00244	3022.96	0.000693674
3170.61	0.00272	3022.85	0.0005539	3170.61	0.00353	3026.4	0.00074806	3170.61	0.00212	3021.59	0.000530487	3170.61	0.00111	3017.12	0.000241036	3170.61	0.0016	3017.82	0.000398218	3170.61	0.00333	3023.13	0.000773337	3170.61	0.00258	3022.99	0.000694707
3168.85	0.00272	3022.96	0.000555245	3168.85	0.00329	3026.48	0.000743634	3168.85	0.00198	3021.73	0.000530816	3168.85	0.00098994	3017.26	0.000240528	3168.85	0.00177	3017.82	0.00039818	3168.85	0.0035	3023.27	0.00077185	3168.85	0.00226	3023.13	0.000700395
3167.09	0.00264	3022.99	0.000555555	3167.09	0.00313	3026.62	0.000736551	3167.09	0.00183	3021.87	0.000531264	3167.09	0.0011	3017.4	0.00024027	3167.09	0.00176	3017.96	0.000391048	3167.09	0.00318	3023.41	0.000770469	3167.09	0.00237	3023.27	0.000706169
3165.34	0.00246	3023.13	0.000557303	3165.34	0.00328	3026.76	0.000729572	3165.34	0.00177	3022.01	0.000531829	3165.34	0.000924593	3017.54	0.000240252	3165.34	0.00167	3018.1	0.000384203	3165.34	0.00309	3023.55	0.000769192	3165.34	0.00224	3023.41	0.000712032
3163.58	0.00229	3023.27	0.000559142	3163.58	0.00311	3026.9	0.000722698	3163.58	0.00194	3022.15	0.000532509	3163.58	0.000937673	3017.68	0.000240466	3163.58	0.00164	3018.24	0.000377674	3163.58	0.00305	3023.69	0.000768017	3163.58	0.00202	3023.55	0.000717983
3161.82	0.0024	3023.41	0.000561072	3161.82	0.00311	3027.04	0.000715927	3161.82	0.00197	3022.29	0.000533303	3161.82	0.000683113	3017.82	0.000240906	3161.82	0.00141	3018.38	0.000371452	3161.82	0.00305	3023.83	0.000766945	3161.82	0.0019	3023.69	0.000724024
3160.07	0.00226	3023.55	0.000563091	3160.07	0.003	3027.18	0.000709259	3160.07	0.00172	3022.43	0.000534208	3160.07	0.000946359	3017.82	0.000240909	3160.07	0.00148	3018.52	0.000365527	3160.07	0.00298	3023.97	0.000765973	3160.07	0.00185	3023.83	0.000730155
3158.31	0.00219	3023.69	0.0005652	3158.31	0.00315	3027.32	0.000702691	3158.31	0.00183	3022.57	0.000535223	3158.31	0.000835073	3017.96	0.000241563	3158.31	0.0013	3018.66	0.00035989	3158.31	0.0029	3024.11	0.0007651	3158.31	0.00192	3023.97	0.000736377
3156.56	0.0023	3023.83	0.000567399	3156.56	0.00326	3027.46	0.000696225	3156.56	0.00195	3022.71	0.000536347	3156.56	0.000775225	3018.1	0.000242431	3156.56	0.00143	3018.8	0.000354534	3156.56	0.00316	3024.25	0.000764326	3156.56	0.00196	3024.11	0.000742691
3154.8	0.00216	3023.97	0.000569685	3154.8	0.00334	3027.6	0.000689859	3154.8	0.00185	3022.85	0.000537578	3154.8	0.000756016	3018.24	0.000243505	3154.8	0.00141	3018.94	0.00034945	3154.8	0.00322	3024.39	0.00076365	3154.8	0.00182	3024.25	0.000749099
3153.05	0.00226	3024.11	0.00057206	3153.05	0.00327	3027.74	0.000683592	3153.05	0.00184	3022.96	0.000538661	3153.05	0.000782216	3018.38	0.000244776	3153.05	0.00145	3019.08	0.000344632	3153.05	0.00344	3024.53	0.00076307	3153.05	0.00174	3024.39	0.0007556
3151.3	0.00238	3024.25	0.000574522	3151.3	0.00339	3027.88	0.000677424	3151.3	0.00188	3022.99	0.000538914	3151.3	0.000952471	3018.52	0.000246241	3151.3	0.00166	3019.22	0.00034007	3151.3	0.00329	3024.67	0.000762586	3151.3	0.00191	3024.53	0.000762197
3149.54	0.00232	3024.39	0.000577072	3149.54	0.00334	3028.02	0.000671354	3149.54	0.00189	3023.13	0.000540355	3149.54	0.000863685	3018.66	0.000247893	3149.54	0.00146	3019.36	0.00033576	3149.54	0.00321	3024.68	0.000762546	3149.54	0.00196	3024.67	0.00076889
3147.79	0.00231	3024.53	0.00057971	3147.79	0.00356	3028.11	0.000667371	3147.79	0.00194	3023.27	0.000541899	3147.79	0.000981204	3018.8	0.000249728	3147.79	0.00158	3019.49	0.000331694	3147.79	0.00316	3024.8	0.000762198	3147.79	0.00208	3024.68	0.000769516
3146.04	0.00247	3024.67	0.000582434	3146.04	0.00346	3028.16	0.000665383	3146.04	0.00193	3023.41	0.000543546	3146.04	0.00086769	3018.94	0.00025174	3146.04	0.00153	3019.53	0.000330627	3146.04	0.00324	3024.94	0.000761904	3146.04	0.002	3024.8	0.000775681
3144.29	0.00241	3024.68	0.000582692	3144.29	0.00359	3028.3	0.000659508	3144.29	0.00173	3023.55	0.000545293	3144.29	0.000867809	3019.08	0.000253925	3144.29	0.00156	3019.63	0.000327866	3144.29	0.00323	3025.08	0.000761704	3144.29	0.00196	3024.94	0.00078257
3142.54	0.00247	3024.8	0.000585246	3142.54	0.00359	3028.44	0.000653731	3142.54	0.00202	3023.69	0.000547141	3142.54	0.000800594	3019.22	0.000256279	3142.54	0.00149	3019.77	0.000324271	3142.54	0.00319	3025.22	0.000761598	3142.54	0.00199	3025.08	0.000789559
3140.79	0.0024	3024.94	0.000588145	3140.79	0.00358	3028.58	0.00064805	3140.79	0.00188	3023.83	0.000549089	3140.79	0.000870436	3019.36	0.000258797	3140.79	0.00169	3019.91	0.000320901	3140.79	0.0033	3025.36	0.000761584	3140.79	0.00213	3025.22	0.000796649
3139.04	0.00242	3025.08	0.00059113	3139.04	0.00361	3028.72	0.000642466	3139.04	0.00194	3023.97	0.000551135	3139.04	0.000907448	3019.49	0.000261476	3139.04	0.00169	3020.05	0.000317753	3139.04	0.00344	3025.5	0.000761663	3139.04	0.00198	3025.36	0.000803842
3137.29	0.00248	3025.22	0.000594203	3137.29	0.00376	3028.86	0.000636979	3137.29	0.0018	3024.11	0.00055328	3137.29	0.000993754	3019.53	0.000262234	3137.29	0.00172	3020.19	0.000314821	3137.29	0.00345	3025.64	0.000761834	3137.29	0.0022	3025.5	0.000811139
3135.54	0.00243	3025.36	0.000597364	3135.54	0.00403	3029	0.000631587	3135.54	0.00208	3024.25	0.000555522	3135.54	0.000977358	3019.63	0.000264312	3135.54	0.00167	3020.33	0.000312099	3135.54	0.00347	3025.78	0.000762097	3135.54	0.00199	3025.64	0.000818541
3133.79	0.00265	3025.5	0.000600611	3133.79	0.00413	3029.14	0.000626291	3133.79	0.00185	3024.39	0.000557861	3133.79	0.00103	3019.77	0.000267302	3133.79	0.00176	3020.47	0.000309584	3133.79	0.00372	3025.92	0.000762451	3133.79	0.0021	3025.78	0.000826049
3132.04	0.00268	3025.64	0.000603947	3132.04	0.0039	3029.28	0.000621092	3132.04	0.00196	3024.53	0.000560297	3132.04	0.000943361	3019.91	0.000270443	3132.04	0.00182	3020.61	0.00030727	3132.04	0.00365	3026.06	0.000762897	3132.04	0.00206	3025.92	0.000833666
3130.3	0.00273	3025.78	0.00060737	3130.3	0.00401	3029.42	0.000615988	3130.3	0.00204	3024.67	0.000562829	3130.3	0.00115	3020.05	0.00027373	3130.3	0.00183	3020.75	0.000305154	3130.3	0.0036	3026.2	0.000763434	3130.3	0.00209	3026.06	0.000841392
3128.55	0.00271	3025.92	0.000610882	3128.55	0.00412	3029.56	0.000610981	3128.55	0.00197	3024.68	0.000563068	3128.55	0.00116	3020.19	0.000277163	3128.55	0.00196	3020.89	0.000303232	3128.55	0.00361	3026.34	0.000764062	3128.55	0.00221	3026.2	0.000849229
3126.8	0.00287	3026.06	0.000614483	3126.8	0.00421	3029.7	0.000606069	3126.8	0.00223	3024.8	0.000565456	3126.8	0.00109	3020.33	0.000280737	3126.8	0.00198	3021.03	0.000301499	3126.8	0.00377	3026.4	0.000764326	3126.8	0.00224	3026.34	0.00085718
3125.06	0.00274	3026.2	0.000618172	3125.06	0.00407	3029.83	0.000601445	3125.06	0.00221	3024.94	0.00056818	3125.06	0.00122	3020.47	0.000284451	3125.06	0.00208	3021.17	0.000299952	3125.06	0.00387	3026.48	0.00076478	3125.06	0.00233	3026.4	0.000860252
3123.31	0.00289	3026.34	0.000621951	3123.31	0.00421	3029.84	0.000601254	3123.31	0.00214	3025.08	0.000570999	3123.31	0.00115	3020.61	0.000288302	3123.31	0.00208	3021.25	0.000299188	3123.31	0.00404	3026.62	0.00076559	3123.31	0.00241	3026.48	0.000865244
3121.57	0.00319	3026.4	0.000623421	3121.57	0.00444	3029.97	0.000596536	3121.57	0.00232	3025.22	0.000573914	3121.57	0.0012	3020.75	0.000292289	3121.57	0.00234	3021.31	0.000298588	3121.57	0.00407	3026.76	0.000766491	3121.57	0.00237	3026.62	0.000873425
3119.82	0.00307	3026.48	0.000625821	3119.82	0.00452	3030.11	0.000591914	3119.82	0.00221	3025.36	0.000576923	3119.82	0.00134	3020.89	0.000296408	3119.82	0.00224	3021.45	0.000297402	3119.82	0.00412	3026.9	0.000767482	3119.82	0.00241	3026.76	0.000881724
3118.08	0.00317	3026.62	0.000629781	3118.08	0.00495	3030.25	0.00058739	3118.08	0.00233	3025.5	0.000580029	3118.08	0.00137	3021.03	0.000300658	3118.08	0.0024	3021.59	0.000296394	3118.08	0.00419	3027.04	0.000768565	3118.08	0.00272	3026.9	0.000890143
3116.34	0.00335	3026.76	0.000633832	3116.34	0.00474	3030.39	0.000582963	3116.34	0.00249	3025.64	0.000583229	3116.34	0.00148	3021.17	0.000305038	3116.34	0.00265	3021.73	0.000295558	3116.34	0.00405	3027.18	0.000769738	3116.34	0.00263	3027.04	0.000898683
3114.59	0.00343	3026.9	0.000637975	3114.59	0.0051	3030.53	0.000578635	3114.59	0.00244	3025.78	0.000586525	3114.59	0.00157	3021.25	0.000307471	3114.59	0.00265	3021.87	0.000294893	3114.59	0.00428	3027.32	0.000771004	3114.59	0.00282	3027.18	0.000907346
3112.85	0.00369	3027.04	0.000642211	3112.85	0.00505	3030.67	0.000574405	3112.85	0.00252	3025.92	0.000589917	3112.85	0.00167	3021.31	0.000309545	3112.85	0.00271	3022.01	0.000294395	3112.85	0.0044	3027.46	0.000772361	3112.85	0.00295	3027.32	0.000916135
3111.11	0.00366	3027.18	0.00064654	3111.11	0.00492	3030.81	0.000570274	3111.11	0.00255	3026.06	0.000593405	3111.11	0.00173	3021.45	0.000314179	3111.11	0.00284	3022.15	0.000294063	3111.11	0.00449	3027.6	0.00077381	3111.11	0.00274	3027.46	0.000925051
3109.37	0.00371	3027.32	0.000650963	3109.37	0.00505	3030.95	0.000566243	3109.37	0.00251	3026.2	0.000596989	3109.37	0.00177	3021.59	0.000318938	3109.37	0.0031	3022.29	0.000293894	3109.37	0.00456	3027.74	0.000775351	3109.37	0.00297	3027.6	0.000934096
3107.63	0.00381	3027.46	0.000655481	3107.63	0.00517	3031.09	0.000562312	3107.63	0.00253	3026.34	0.000600669	3107.63	0.00186	3021.73	0.00032382	3107.63	0.00303	3022.43	0.000293886	3107.63	0.0045	3027.88	0.000776985	3107.63	0.00295	3027.74	0.000943273
3105.89	0.00363	3027.6	0.000660095	3105.89	0.00517	3031.23	0.000558482	3105.89	0.00255	3026.4	0.000602103	3105.89	0.00184	3021.87	0.000328825	3105.89	0.00315	3022.57	0.000294036	3105.89	0.00446	3028.02	0.000778713	3105.89	0.00292	3027.88	0.000952583
3104.15	0.00385	3027.74	0.000664806	3104.15	0.00515	3031.37	0.000554754	3104.15	0.00247	3026.48	0.000604446	3104.15	0.00175	3022.01	0.000333952	3104.15	0.00314	3022.71	0.000294343	3104.15	0.00441	3028.11	0.000779914	3104.15	0.00299	3028.02	0.000962028
3102.41	0.00393	3027.88	0.000669615	3102.41	0.00526	3031.51	0.00055113	3102.41	0.00262	3026.62	0.000608321	3102.41	0.00188	3022.15	0.000339199	3102.41	0.00321	3022.85	0.000294805	3102.41	0.00458	3028.16	0.000780534	3102.41	0.00293	3028.11	0.000968389
3100.67	0.00379	3028.02	0.000674523	3100.67	0.00561	3031.55	0.000550253	3100.67	0.00256	3026.76	0.000612294	3100.67	0.00182	3022.29	0.000344567	3100.67	0.00323	3022.96	0.000295296	3100.67	0.00496	3028.3	0.000782449	3100.67	0.00289	3028.16	0.000971612
3098.94	0.004	3028.11	0.000677843	3098.94	0.00579	3031.65	0.000547609	3098.94	0.00294	3026.9	0.000616365	3098.94	0.00207	3022.43	0.000350053	3098.94	0.00322	3022.99	0.000295421	3098.94	0.00524	3028.44	0.000784459	3098.94	0.00326	3028.3	0.000981336
3097.2	0.00425	3028.16	0.00067953	3097.2	0.0062	3031.79	0.000544192	3097.2	0.00313	3027.04	0.000620535	3097.2	0.00215	3022.57	0.000355658	3097.2	0.00354	3023.13	0.000296188	3097.2	0.00546	3028.58	0.000786564	3097.2	0.0031	3028.44	0.000991202
3095.46	0.00461	3028.3	0.000684638	3095.46	0.00635	3031.93	0.000540882	3095.46	0.00345	3027.18	0.000624804	3095.46	0.00224	3022.71	0.000361382	3095.46	0.00374	3023.27	0.000297105	3095.46	0.00551	3028.72	0.000788765	3095.46	0.0036	3028.58	0.001
3093.72	0.0048	3028.44	0.000689848	3093.72	0.00691	3032.07	0.000537678	3093.72	0.00345	3027.32	0.000629174	3093.72	0.0024	3022.85	0.000367223	3093.72	0.00392	3023.41	0.000298172	3093.72	0.0061	3028.86	0.000791063	3093.72	0.00383	3028.72	0.00101
3091.99	0.00509	3028.58	0.000695162	3091.99	0.0074	3032.21	0.000534582	3091.99	0.00379	3027.46	0.000633645	3091.99	0.00273	3022.96	0.00037208	3091.99	0.00424	3023.55	0.000299386	3091.99	0.00663	3029	0.000793459	3091.99	0.00419	3028.86	0.00102
3090.25	0.00564	3028.72	0.00070058	3090.25	0.00794	3032.35	0.000531596	3090.25	0.00436	3027.6	0.000638218	3090.25	0.00293	3022.99	0.000373181	3090.25	0.0046	3023.69	0.000300746	3090.25	0.00727	3029.14	0.000795952	3090.25	0.00454	3029	0.00103
3088.52	0.00613	3028.86	0.000706104	3088.52	0.00845	3032.49	0.00052872	3088.52	0.00483	3027.74	0.000642894	3088.52	0.00326	3023.13	0.000379256	3088.52	0.00486	3023.83	0.000302253	3088.52	0.00799	3029.28	0.000798545	3088.52	0.00489	3029.14	0.00104
3086.78	0.00692	3029	0.000711735	3086.78	0.00914	3032.63	0.000525957	3086.78	0.00549	3027.88	0.000647673	3086.78	0.00381	3023.27	0.000385449	3086.78	0.00538	3023.97	0.000303903	3086.78	0.00877	3029.42	0.000801238	3086.78	0.00578	3029.28	0.00105
3085.05	0.00753	3029.14	0.000717474	3085.05	0.01021	3032.77	0.000523306	3085.05	0.00594	3028.02	0.000652557	3085.05	0.00437	3023.41	0.000391758	3085.05	0.00628	3024.11	0.000305698	3085.05	0.00949	3029.56	0.000804031	3085.05	0.0064	3029.42	0.00106
3083.32	0.00859	3029.28	0.000723324	3083.32	0.01092	3032.91	0.000520771	3083.32	0.00694	3028.11	0.000655865	3083.32	0.00484	3023.55	0.000398185	3083.32	0.007	3024.25	0.000307636	3083.32	0.01046	3029.7	0.000806926	3083.32	0.007	3029.56	0.00108
3081.58	0.00957	3029.42	0.000729285	3081.58	0.01192	3033.05	0.000518352	3081.58	0.00768	3028.16	0.000657546	3081.58	0.00577	3023.69	0.000404728	3081.58	0.00811	3024.39	0.000309716	3081.58	0.01149	3029.83	0.000809803	3081.58	0.00815	3029.7	0.00109
3079.85	0.01089	3029.56	0.000735358	3079.85	0.01259	3033.19	0.000516052	3079.85	0.00846	3028.3	0.000662642	3079.85	0.00661	3023.83	0.000411388	3079.85	0.00921	3024.53	0.000311939	3079.85	0.01278	3029.84	0.000809925	3079.85	0.00903	3029.83	0.0011
3078.12	0.01165	3029.7	0.000741547	3078.12	0.01353	3033.27	0.000514846	3078.12	0.0092	3028.44	0.000667846	3078.12	0.00754	3023.97	0.000418166	3078.12	0.01008	3024.67	0.000314302	3078.12	0.01336	3029.97	0.000813027	3078.12	0.01009	3029.84	0.0011
3076.39	0.01291	3029.83	0.000747597	3076.39	0.01467	3033.33	0.000513871	3076.39	0.01035	3028.58	0.000673159	3076.39	0.00864	3024.11	0.000425062	3076.39	0.01123	3024.68	0.000314529	3076.39	0.01484	3030.11	0.000816233	3076.39	0.01145	3029.97	0.00111
3074.66	0.01399	3029.84	0.000747851	3074.66	0.01651	3033.47	0.000511813	3074.66	0.01202	3028.72	0.000678582	3074.66	0.00955	3024.25	0.000432076	3074.66	0.01234	3024.8	0.000316807	3074.66	0.01693	3030.25	0.000819547	3074.66	0.0126	3030.11	0.00112
3072.93	0.01583	3029.97	0.000754273	3072.93	0.02002	3033.61	0.000509878	3072.93	0.01507	3028.86	0.000684116	3072.93	0.01067	3024.39	0.000439208	3072.93	0.0136	3024.94	0.000319453	3072.93	0.02125	3030.39	0.000822967	3072.93	0.01466	3030.25	0.00113
3071.2	0.01904	3030.11	0.000760815	3071.2	0.0247	3033.75	0.000508068	3071.2	0.01997	3029	0.000689762	3071.2	0.01315	3024.53	0.00044646	3071.2	0.0158	3025.08	0.000322239	3071.2	0.02791	3030.53	0.000826496	3071.2	0.01793	3030.39	0.00115
3069.47	0.02468	3030.25	0.000767478	3069.47	0.03044	3033.89	0.000506387	3069.47	0.02633	3029.14	0.000695523	3069.47	0.01726	3024.67	0.000453831	3069.47	0.02136	3025.22	0.000325166	3069.47	0.03581	3030.67	0.000830135	3069.47	0.02381	3030.53	0.00116
3067.74	0.03195	3030.39	0.000774264	3067.74	0.03429	3034.03	0.000504835	3067.74	0.0315	3029.28	0.000701399	3067.74	0.02517	3024.68	0.000454521	3067.74	0.02977	3025.36	0.000328234	3067.74	0.04326	3030.81	0.000833885	3067.74	0.03086	3030.67	0.00117
3066.01	0.03812	3030.53	0.000781175	3066.01	0.03417	3034.17	0.000503416	3066.01	0.03366	3029.42	0.000707391	3066.01	0.03326	3024.8	0.000461322	3066.01	0.03938	3025.5	0.000331442	3066.01	0.04663	3030.95	0.000837748	3066.01	0.03729	3030.81	0.00118
3064.28	0.04002	3030.67	0.000788213	3064.28	0.03059	3034.31	0.000502131	3064.28	0.03146	3029.56	0.000713502	3064.28	0.0395	3024.94	0.000468935	3064.28	0.04594	3025.64	0.000334791	3064.28	0.0443	3031.09	0.000841725	3064.28	0.04	3030.95	0.0012
3062.55	0.03693	3030.81	0.00079538	3062.55	0.02401	3034.45	0.000500982	3062.55	0.02619	3029.7	0.000719733	3062.55	0.04065	3025.08	0.000476669	3062.55	0.04656	3025.78	0.000338282	3062.55	0.03716	3031.23	0.000845817	3062.55	0.03773	3031.09	0.00121
3060.83	0.02994	3030.95	0.000802678	3060.83	0.01698	3034.59	0.000499974	3060.83	0.01979	3029.83	0.00072583	3060.83	0.03591	3025.22	0.000484527	3060.83	0.03985	3025.92	0.000341913	3060.83	0.02765	3031.37	0.000850026	3060.83	0.03154	3031.23	0.00122
3059.1	0.02176	3031.09	0.000810109	3059.1	0.01149	3034.73	0.000499107	3059.1	0.01426	3029.84	0.000726086	3059.1	0.02774	3025.36	0.000492507	3059.1	0.03084	3026.06	0.000345686	3059.1	0.019	3031.51	0.000854355	3059.1	0.02457	3031.37	0.00124
3057.37	0.01548	3031.23	0.000817675	3057.37	0.00799	3034.87	0.000498385	3057.37	0.01109	3029.97	0.000732561	3057.37	0.02062	3025.5	0.000500613	3057.37	0.02135	3026.2	0.000349601	3057.37	0.01318	3031.55	0.000855439	3057.37	0.01839	3031.51	0.00125
3055.65	0.01169	3031.37	0.000825379	3055.65	0.00629	3034.98	0.000497887	3055.65	0.00924	3030.11	0.000739162	3055.65	0.01525	3025.64	0.000508844	3055.65	0.01524	3026.34	0.000353659	3055.65	0.00999	3031.65	0.000858803	3055.65	0.01445	3031.55	0.00125
3053.92	0.00961	3031.51	0.000833223	3053.92	0.00492	3035.01	0.00049781	3053.92	0.00807	3030.25	0.000745889	3053.92	0.01238	3025.78	0.000517202	3053.92	0.0119	3026.4	0.00035525	3053.92	0.0081	3031.79	0.000863374	3053.92	0.0118	3031.65	0.00126
3052.2	0.00819	3031.55	0.000835176	3052.2	0.00405	3035.15	0.000497386	3052.2	0.00687	3030.39	0.000752744	3052.2	0.01052	3025.92	0.000525689	3052.2	0.01019	3026.48	0.00035786	3052.2	0.00688	3031.93	0.000868068	3052.2	0.01031	3031.79	0.00128
3050.48	0.00684	3031.65	0.000841208	3050.48	0.00308	3035.28	0.000497116	3050.48	0.00579	3030.53	0.00075973	3050.48	0.00941	3026.06	0.000534304	3050.48	0.00875	3026.62	0.000362206	3050.48	0.00551	3032.07	0.000872888	3050.48	0.00903	3031.93	0.00129
3048.75	0.00559	3031.79	0.000849339	3048.75	0.0023	3035.42	0.000497002	3048.75	0.00476	3030.67	0.000766848	3048.75	0.00812	3026.2	0.00054305	3048.75	0.00719	3026.76	0.000366696	3048.75	0.00426	3032.21	0.000877836	3048.75	0.00753	3032.07	0.00131
3047.03	0.00429	3031.93	0.000857616	3047.03	0.00163	3035.56	0.000497048	3047.03	0.00364	3030.81	0.000774101	3047.03	0.00647	3026.34	0.000551928	3047.03	0.00566	3026.9	0.000371331	3047.03	0.00343	3032.35	0.000882913	3047.03	0.00616	3032.21	0.00132
3045.31	0.00313	3032.07	0.000866043	3045.31	0.00115	3035.7	0.000497257	3045.31	0.00293	3030.95	0.000781489	3045.31	0.00499	3026.4	0.00055536	3045.31	0.00402	3027.04	0.000376113	3045.31	0.00268	3032.49	0.000888121	3045.31	0.00465	3032.35	0.00134
3043.59	0.00228	3032.21	0.000874622	3043.59	0.000851299	3035.84	0.000497632	3043.59	0.00239	3031.09	0.000789017	3043.59	0.00401	3026.48	0.000560939	3043.59	0.00307	3027.18	0.000381043	3043.59	0.00208	3032.63	0.000893463	3043.59	0.00374	3032.49	0.00135
3041.86	0.00179	3032.35	0.000883356	3041.86	0.000659929	3035.98	0.000498178	3041.86	0.00206	3031.23	0.000796685	3041.86	0.00304	3026.62	0.000570086	3041.86	0.00231	3027.32	0.000386121	3041.86	0.0017	3032.77	0.000898941	3041.86	0.00317	3032.63	0.00137
3040.14	0.00139	3032.49	0.000892247	3040.14	0.000563953	3036.12	0.000498898	3040.14	0.00188	3031.37	0.000804496	3040.14	0.00254	3026.76	0.000579368	3040.14	0.00185	3027.46	0.000391349	3040.14	0.00141	3032.91	0.000904557	3040.14	0.00252	3032.77	0.00138
3038.42	0.00113	3032.63	0.000901299	3038.42	0.000503603	3036.26	0.000499795	3038.42	0.00169	3031.51	0.000812452	3038.42	0.00225	3026.9	0.000588789	3038.42	0.00155	3027.6	0.000396728	3038.42	0.00129	3033.05	0.000910312	3038.42	0.00231	3032.91	0.0014
3036.7	0.00097702	3032.77	0.000910515	3036.7	0.000464628	3036.4	0.000500875	3036.7	0.00163	3031.55	0.000814434	3036.7	0.00193	3027.04	0.00059835	3036.7	0.00137	3027.74	0.000402259	3036.7	0.00116	3033.19	0.000916211	3036.7	0.002	3033.05	0.00142
3034.98	0.000903792	3032.91	0.000919896	3034.98	0.000458445	3036.54	0.00050214	3034.98	0.00153	3031.65	0.000820556	3034.98	0.00175	3027.18	0.000608052	3034.98	0.00117	3027.88	0.000407943	3034.98	0.000991115	3033.27	0.000919493	3034.98	0.0018	3033.19	0.00143
3033.27	0.000606396	3033.05	0.000929448	3033.27	0.000471157	3036.68	0.000503595	3033.27	0.00134	3031.79	0.000828809	3033.27	0.00156	3027.32	0.000617897	3033.27	0.000924864	3028.02	0.000413783	3033.27	0.0008507	3033.33	0.000922253	3033.27	0.00161	3033.27	0.00144
3031.55	0.000522776	3033.19	0.000939171	3031.55	0.000492024	3036.7	0.000503839	3031.55	0.00105	3031.93	0.000837216	3031.55	0.00128	3027.46	0.000627888	3031.55	0.000751216	3028.11	0.000417754	3031.55	0.000689713	3033.47	0.000928444	3031.55	0.00143	3033.33	0.00145
3029.83	0.000380565	3033.27	0.000944556	3029.83	0.000548721	3036.82	0.000505245	3029.83	0.00090716	3032.07	0.000845777	3029.83	0.00106	3027.6	0.000638026	3029.83	0.000588548	3028.16	0.000419779	3029.83	0.0006505	3033.61	0.000934783	3029.83	0.00117	3033.47	0.00147
3028.11	0.000341574	3033.33	0.000949071	3028.11	0.000634352	3036.96	0.000507094	3028.11	0.000838409	3032.21	0.000854497	3028.11	0.000785177	3027.74	0.000648314	3028.11	0.000381498	3028.3	0.000425933	3028.11	0.000545631	3033.75	0.000941276	3028.11	0.000967054	3033.61	0.00148
3026.4	0.000293912	3033.47	0.000959149	3026.4	0.000761499	3037.1	0.000509147	3026.4	0.000614543	3032.35	0.000863377	3026.4	0.000556652	3027.88	0.000658752	3026.4	0.000204848	3028.44	0.000432246	3026.4	0.000427508	3033.89	0.000947923	3026.4	0.000850564	3033.75	0.0015
3024.68	0.000258919	3033.61	0.00096941	3024.68	0.000888361	3037.24	0.000511408	3024.68	0.000553552	3032.49	0.00087242	3024.68	0.000321417	3028.02	0.000669344	3024.68	0.000120531	3028.58	0.000438722	3024.68	0.000383915	3034.03	0.000954728	3024.68	0.000674083	3033.89	0.00152
3022.96	0.000264929	3033.75	0.000979857	3022.96	0.000920517	3037.38	0.000513883	3022.96	0.000440052	3032.63	0.000881629	3022.96	0.000215536	3028.11	0.000676477	3022.96	7.63355e-05	3028.72	0.00044536	3022.96	0.000390658	3034.17	0.000961694	3022.96	0.000502916	3034.03	0.00154
3021.25	0.000298478	3033.89	0.000990493	3021.25	0.00105	3037.52	0.000516577	3021.25	0.000388926	3032.77	0.000891008	3021.25	0.000117582	3028.16	0.000680092	3021.25	8.59254e-05	3028.86	0.000452164	3021.25	0.000425105	3034.31	0.000968823	3021.25	0.000370836	3034.17	0.00156
3019.53	0.000352909	3034.03	0.001	3019.53	0.00129	3037.66	0.000519495	3019.53	0.000380056	3032.91	0.000900559	3019.53	7.69161e-05	3028.3	0.000690998	3019.53	0.00017193	3029	0.000459135	3019.53	0.000456972	3034.45	0.000976119	3019.53	0.000339336	3034.31	0.00157
3017.82	0.000561808	3034.17	0.00101	3017.82	0.00148	3037.8	0.000522642	3017.82	0.000511565	3033.05	0.000910285	3017.82	8.67834e-05	3028.44	0.000702064	3017.82	0.000328863	3029.14	0.000466275	3017.82	0.000584646	3034.59	0.000983585	3017.82	0.000347133	3034.45	0.00159
3016.1	0.000775069	3034.31	0.00102	3016.1	0.00169	3037.94	0.000526025	3016.1	0.000562847	3033.19	0.000920189	3016.1	0.000166086	3028.58	0.000713293	3016.1	0.000465964	3029.28	0.000473587	3016.1	0.000761228	3034.73	0.000991223	3016.1	0.000327559	3034.59	0.00161
3014.39	0.00094837	3034.45	0.00104	3014.39	0.00205	3038.08	0.000529649	3014.39	0.000767064	3033.27	0.000925675	3014.39	0.000316123	3028.72	0.000724687	3014.39	0.000664789	3029.42	0.000481072	3014.39	0.00107	3034.87	0.000999037	3014.39	0.000478834	3034.73	0.00163
3012.68	0.00138	3034.59	0.00105	3012.68	0.00248	3038.22	0.000533521	3012.68	0.00125	3033.33	0.000930275	3012.68	0.00059298	3028.86	0.000736249	3012.68	0.00115	3029.56	0.000488733	3012.68	0.00161	3034.98	0.00101	3012.68	0.000658867	3034.87	0.00165
3010.97	0.00186	3034.73	0.00106	3010.97	0.00274	3038.36	0.000537646	3010.97	0.00155	3033.47	0.000940546	3010.97	0.00104	3029	0.000747982	3010.97	0.00182	3029.7	0.000496572	3010.97	0.00197	3035.01	0.00101	3010.97	0.000818142	3034.98	0.00167
3009.25	0.00244	3034.87	0.00107	3009.25	0.00273	3038.42	0.000539643	3009.25	0.00203	3033.61	0.000951006	3009.25	0.00177	3029.14	0.000759888	3009.25	0.00281	3029.83	0.000504269	3009.25	0.00255	3035.15	0.00102	3009.25	0.00125	3035.01	0.00167
3007.54	0.00295	3034.98	0.00108	3007.54	0.00227	3038.5	0.000542031	3007.54	0.00246	3033.75	0.000961658	3007.54	0.00247	3029.28	0.00077197	3007.54	0.00378	3029.84	0.000504592	3007.54	0.0031	3035.28	0.00102	3007.54	0.0016	3035.15	0.00169
3005.83	0.00307	3035.01	0.00108	3005.83	0.00196	3038.64	0.000546683	3005.83	0.00264	3033.89	0.000972505	3005.83	0.00329	3029.42	0.000784231	3005.83	0.00446	3029.97	0.000512796	3005.83	0.0032	3035.42	0.00103	3005.83	0.0019	3035.28	0.00172
3004.12	0.00286	3035.15	0.0011	3004.12	0.00153	3038.78	0.000551608	3004.12	0.00247	3034.03	0.000983552	3004.12	0.00383	3029.56	0.000796674	3004.12	0.00491	3030.11	0.000521185	3004.12	0.00309	3035.56	0.00104	3004.12	0.00195	3035.42	0.00174
3002.41	0.00246	3035.28	0.00111	3002.41	0.00107	3038.92	0.000556815	3002.41	0.00205	3034.17	0.000994801	3002.41	0.00366	3029.7	0.000809302	3002.41	0.00457	3030.25	0.000529763	3002.41	0.00279	3035.7	0.00105	3002.41	0.00184	3035.56	0.00176
3000.7	0.0018	3035.42	0.00112	3000.7	0.000698926	3039.06	0.000562309	3000.7	0.00178	3034.31	0.00101	3000.7	0.00343	3029.83	0.000821604	3000.7	0.00379	3030.39	0.000538533	3000.7	0.00234	3035.84	0.00106	3000.7	0.00158	3035.7	0.00178
2998.99	0.00131	3035.56	0.00113	2998.99	0.000585021	3039.2	0.000568099	2998.99	0.00141	3034.45	0.00102	2998.99	0.00276	3029.84	0.000822119	2998.99	0.0028	3030.53	0.000547497	2998.99	0.00197	3035.98	0.00107	2998.99	0.00125	3035.84	0.0018
2997.29	0.000918371	3035.7	0.00115	2997.29	0.000418818	3039.34	0.000574192	2997.29	0.00122	3034.59	0.00103	2997.29	0.00224	3029.97	0.000835126	2997.29	0.002	3030.67	0.000556659	2997.29	0.00157	3036.12	0.00108	2997.29	0.00107	3035.98	0.00183
2995.58	0.000667591	3035.84	0.00116	2995.58	0.000336343	3039.48	0.000580597	2995.58	0.000851051	3034.73	0.00104	2995.58	0.00157	3030.11	0.000848329	2995.58	0.0014	3030.81	0.000566021	2995.58	0.00118	3036.26	0.00109	2995.58	0.000820474	3036.12	0.00185
2993.87	0.000417704	3035.98	0.00118	2993.87	0.000335195	3039.62	0.000587321	2993.87	0.000742586	3034.87	0.00105	2993.87	0.00115	3030.25	0.000861729	2993.87	0.000881821	3030.95	0.000575587	2993.87	0.000912762	3036.4	0.0011	2993.87	0.000623978	3036.26	0.00187
2992.16	0.000287994	3036.12	0.00119	2992.16	0.000371774	3039.76	0.000594374	2992.16	0.000596934	3034.98	0.00106	2992.16	0.000858747	3030.39	0.000875331	2992.16	0.000570752	3031.09	0.00058536	2992.16	0.000816857	3036.54	0.00111	2992.16	0.000471263	3036.4	0.0019
2990.46	0.000201813	3036.26	0.0012	2990.46	0.000414248	3039.9	0.000601763	2990.46	0.00042487	3035.01	0.00107	2990.46	0.000658548	3030.53	0.000889138	2990.46	0.000398315	3031.23	0.000595343	2990.46	0.000584196	3036.68	0.00112	2990.46	0.000382383	3036.54	0.00192
2988.75	0.000188615	3036.4	0.00122	2988.75	0.000463454	3040.04	0.000609499	2988.75	0.000425731	3035.15	0.00108	2988.75	0.00048501	3030.67	0.000903154	2988.75	0.000264061	3031.37	0.000605541	2988.75	0.000549679	3036.7	0.00112	2988.75	0.00026945	3036.68	0.00195
2987.05	0.00017568	3036.54	0.00123	2987.05	0.000417241	3040.14	0.000615737	2987.05	0.000340381	3035.28	0.00109	2987.05	0.000433711	3030.81	0.000917383	2987.05	0.00023607	3031.51	0.000615956	2987.05	0.000444691	3036.82	0.00113	2987.05	0.000252541	3036.7	0.00195
2985.34	0.000138954	3036.68	0.00125	2985.34	0.00038907	3040.18	0.00061759	2985.34	0.000322373	3035.42	0.00111	2985.34	0.00038907	3030.95	0.000931828	2985.34	0.000183419	3031.55	0.000618555	2985.34	0.000422419	3036.96	0.00114	2985.34	0.000166744	3036.82	0.00197
2983.64	0.000153305	3036.7	0.00125	2983.64	0.000437204	3040.32	0.000626047	2983.64	0.000261187	3035.56	0.00112	2983.64	0.000352035	3031.09	0.000946493	2983.64	0.000204407	3031.65	0.000626592	2983.64	0.000369069	3037.1	0.00115	2983.64	0.000198729	3036.96	0.002
2981.93	0.000161042	3036.82	0.00127	2981.93	0.00038535	3040.45	0.000634878	2981.93	0.000345089	3035.7	0.00113	2981.93	0.000408356	3031.23	0.000961383	2981.93	0.000207054	3031.79	0.000637454	2981.93	0.000350841	3037.24	0.00116	2981.93	0.000161042	3037.1	0.00203
2980.23	0.000182789	3036.96	0.00128	2980.23	0.000501197	3040.59	0.000644095	2980.23	0.000336097	3035.84	0.00115	2980.23	0.000436336	3031.37	0.000976502	2980.23	0.000235857	3031.93	0.000648545	2980.23	0.000377372	3037.38	0.00117	2980.23	0.000129722	3037.24	0.00205
2978.53	0.000126219	3037.1	0.0013	2978.53	0.000546951	3040.73	0.000653708	2978.53	0.00027047	3035.98	0.00116	2978.53	0.000372648	3031.51	0.000991853	2978.53	0.000276481	3032.07	0.000659869	2978.53	0.000390679	3037.52	0.00119	2978.53	0.000126219	3037.38	0.00208
2976.82	0.000148137	3037.24	0.00131	2976.82	0.000592549	3040.87	0.000663727	2976.82	0.000234551	3036.12	0.00118	2976.82	0.000351826	3031.55	0.000995671	2976.82	0.000191344	3032.21	0.00067143	2976.82	0.000456756	3037.66	0.0012	2976.82	0.000148137	3037.52	0.00211
2975.12	0.000151758	3037.38	0.00133	2975.12	0.000670262	3041.01	0.000674164	2975.12	0.000322485	3036.26	0.00119	2975.12	0.000373071	3031.65	0.00101	2975.12	0.000139111	3032.35	0.000683233	2975.12	0.000417333	3037.8	0.00121	2975.12	0.000132788	3037.66	0.00214
2973.42	0.00019294	3037.52	0.00135	2973.42	0.000836072	3041.15	0.00068503	2973.42	0.000302272	3036.4	0.00121	2973.42	0.000327997	3031.79	0.00102	2973.42	0.00014792	3032.49	0.000695282	2973.42	0.000405173	3037.94	0.00122	2973.42	0.00019294	3037.8	0.00216
2971.72	0.000231247	3037.66	0.00137	2971.72	0.000885347	3041.29	0.000696337	2971.72	0.000376603	3036.54	0.00122	2971.72	0.000231247	3031.93	0.00104	2971.72	0.000145356	3032.63	0.000707581	2971.72	0.000488923	3038.08	0.00124	2971.72	0.00015857	3037.94	0.00219
2970.02	0.000338662	3037.8	0.00138	2970.02	0.00092116	3041.43	0.000708097	2970.02	0.000257383	3036.68	0.00124	2970.02	0.00020997	3032.07	0.00106	2970.02	0.000121918	3032.77	0.000720136	2970.02	0.000507992	3038.22	0.00125	2970.02	0.000115145	3038.08	0.00222
2968.32	0.00033301	3037.94	0.0014	2968.32	0.00101	3041.57	0.000720323	2968.32	0.000215069	3036.7	0.00124	2968.32	0.00018038	3032.21	0.00107	2968.32	0.000145692	3032.91	0.000732951	2968.32	0.000492577	3038.36	0.00126	2968.32	0.000152629	3038.22	0.00225
2966.62	0.000471877	3038.08	0.00142	2966.62	0.00117	3041.71	0.000733027	2966.62	0.000257387	3036.82	0.00125	2966.62	0.00020019	3032.35	0.00109	2966.62	0.000121544	3033.05	0.000746031	2966.62	0.000564822	3038.42	0.00127	2966.62	0.000185891	3038.36	0.00229
2964.92	0.000490458	3038.22	0.00144	2964.92	0.00122	3041.85	0.000746222	2964.92	0.000358693	3036.96	0.00127	2964.92	0.000131765	3032.49	0.00111	2964.92	0.000226928	3033.19	0.000759382	2964.92	0.000497778	3038.5	0.00128	2964.92	0.000183007	3038.42	0.0023
2963.22	0.000588524	3038.36	0.00146	2963.22	0.00128	3041.86	0.000747419	2963.22	0.000377259	3037.1	0.00129	2963.22	0.000128268	3032.63	0.00112	2963.22	0.000211265	3033.27	0.000766789	2963.22	0.000580979	3038.64	0.00129	2963.22	0.000165994	3038.5	0.00232
2961.53	0.000601087	3038.42	0.00147	2961.53	0.00132	3041.99	0.000759922	2961.53	0.000454668	3037.24	0.0013	2961.53	0.000154125	3032.77	0.00114	2961.53	0.000292837	3033.33	0.000773007	2961.53	0.000508612	3038.78	0.00131	2961.53	0.000169537	3038.64	0.00235
2959.83	0.000677181	3038.5	0.00148	2959.83	0.00126	3042.13	0.000774142	2959.83	0.000433081	3037.38	0.00132	2959.83	0.000196855	3032.91	0.00116	2959.83	0.000362213	3033.47	0.000786913	2959.83	0.000519697	3038.92	0.00132	2959.83	0.000228352	3038.78	0.00238
2958.13	0.000736598	3038.64	0.0015	2958.13	0.00155	3042.27	0.000788894	2958.13	0.000445196	3037.52	0.00134	2958.13	0.000226645	3033.05	0.00118	2958.13	0.000445196	3033.61	0.000801106	2958.13	0.000671842	3039.06	0.00134	2958.13	0.000275212	3038.92	0.00241
2956.44	0.000810453	3038.78	0.00152	2956.44	0.0015	3042.41	0.000804194	2956.44	0.000396957	3037.66	0.00136	2956.44	0.000281178	3033.19	0.0012	2956.44	0.000554085	3033.75	0.00081559	2956.44	0.000694674	3039.2	0.00135	2956.44	0.000305987	3039.06	0.00245
2954.74	0.00105	3038.92	0.00154	2954.74	0.00154	3042.55	0.000820056	2954.74	0.000626816	3037.8	0.00137	2954.74	0.000440465	3033.27	0.00121	2954.74	0.000736932	3033.89	0.000830372	2954.74	0.000736932	3039.34	0.00137	2954.74	0.000372701	3039.2	0.00248
2953.04	0.00114	3039.06	0.00156	2953.04	0.00174	3042.69	0.000836496	2953.04	0.000681881	3037.94	0.00139	2953.04	0.000509253	3033.33	0.00121	2953.04	0.000914929	3034.03	0.000845457	2953.04	0.00067325	3039.48	0.00138	2953.04	0.00037115	3039.34	0.00252
2951.35	0.00118	3039.2	0.00158	2951.35	0.00176	3042.83	0.000853529	2951.35	0.000782713	3038.08	0.00141	2951.35	0.000677179	3033.47	0.00123	2951.35	0.00106	3034.17	0.000860852	2951.35	0.00075633	3039.62	0.0014	2951.35	0.000360576	3039.48	0.00255
2949.65	0.00135	3039.34	0.0016	2949.65	0.00172	3042.97	0.000871172	2949.65	0.00087667	3038.22	0.00143	2949.65	0.000858594	3033.61	0.00125	2949.65	0.00123	3034.31	0.000876564	2949.65	0.000858594	3039.76	0.00142	2949.65	0.000433816	3039.62	0.00259
2947.96	0.00124	3039.48	0.00163	2947.96	0.00181	3043.11	0.00088944	2947.96	0.000923063	3038.36	0.00145	2947.96	0.000932293	3033.75	0.00127	2947.96	0.00142	3034.45	0.000892597	2947.96	0.00088614	3039.9	0.00143	2947.96	0.00059076	3039.76	0.00263
2946.27	0.0015	3039.62	0.00165	2946.27	0.00174	3043.25	0.000908351	2946.27	0.000972447	3038.42	0.00146	2946.27	0.00112	3033.89	0.00129	2946.27	0.00155	3034.59	0.00090896	2946.27	0.000858042	3040.04	0.00145	2946.27	0.000686433	3039.9	0.00266
2944.57	0.00151	3039.76	0.00167	2944.57	0.00168	3043.39	0.000927921	2944.57	0.00105	3038.5	0.00147	2944.57	0.00142	3034.03	0.00131	2944.57	0.00181	3034.73	0.000925659	2944.57	0.000961973	3040.14	0.00147	2944.57	0.000687123	3040.04	0.0027
2942.88	0.00156	3039.9	0.0017	2942.88	0.00148	3043.53	0.000948168	2942.88	0.00133	3038.64	0.00149	2942.88	0.00163	3034.17	0.00133	2942.88	0.00198	3034.87	0.000942701	2942.88	0.000779289	3040.18	0.00147	2942.88	0.00078941	3040.14	0.00273
2941.19	0.00189	3040.04	0.00172	2941.19	0.00145	3043.59	0.000956599	2941.19	0.00135	3038.78	0.00151	2941.19	0.00184	3034.31	0.00136	2941.19	0.00212	3034.98	0.000957467	2941.19	0.000825453	3040.32	0.00149	2941.19	0.000898595	3040.18	0.00274
2939.5	0.00163	3040.14	0.00174	2939.5	0.00121	3043.67	0.00096911	2939.5	0.00148	3038.92	0.00153	2939.5	0.00209	3034.45	0.00138	2939.5	0.00229	3035.01	0.000960094	2939.5	0.000812717	3040.45	0.00151	2939.5	0.0007477	3040.32	0.00278
2937.81	0.00144	3040.18	0.00175	2937.81	0.00102	3043.81	0.000990764	2937.81	0.0016	3039.06	0.00155	2937.81	0.00229	3034.59	0.0014	2937.81	0.00244	3035.15	0.000977844	2937.81	0.000696794	3040.59	0.00153	2937.81	0.000854134	3040.45	0.00282
2936.12	0.00134	3040.32	0.00177	2936.12	0.000758044	3043.95	0.00101	2936.12	0.00155	3039.2	0.00158	2936.12	0.00236	3034.73	0.00142	2936.12	0.00227	3035.28	0.000995959	2936.12	0.000653084	3040.73	0.00155	2936.12	0.000746382	3040.59	0.00286
2934.43	0.00116	3040.45	0.0018	2934.43	0.000531151	3044.09	0.00104	2934.43	0.00138	3039.34	0.0016	2934.43	0.00215	3034.87	0.00144	2934.43	0.0022	3035.42	0.00101	2934.43	0.000470793	3040.87	0.00157	2934.43	0.000615652	3040.73	0.00291
2932.74	0.000875679	3040.59	0.00182	2932.74	0.000500388	3044.23	0.00106	2932.74	0.00126	3039.48	0.00162	2932.74	0.00196	3034.98	0.00146	2932.74	0.00171	3035.56	0.00103	2932.74	0.000450349	3041.01	0.00159	2932.74	0.000562936	3040.87	0.00295
2931.05	0.000721603	3040.73	0.00185	2931.05	0.000322144	3044.37	0.00108	2931.05	0.0013	3039.62	0.00165	2931.05	0.00183	3035.01	0.00147	2931.05	0.00148	3035.7	0.00105	2931.05	0.000502545	3041.15	0.00161	2931.05	0.000528316	3041.01	0.00299
2929.36	0.00058025	3040.87	0.00188	2929.36	0.000377837	3044.51	0.00111	2929.36	0.000863628	3039.76	0.00167	2929.36	0.00174	3035.15	0.00149	2929.36	0.00113	3035.84	0.00107	2929.36	0.000283378	3041.29	0.00163	2929.36	0.000283378	3041.15	0.00304
2927.67	0.000403748	3041.01	0.00191	2927.67	0.000334136	3044.65	0.00114	2927.67	0.000751806	3039.9	0.00169	2927.67	0.00132	3035.28	0.00151	2927.67	0.00103	3035.98	0.00109	2927.67	0.000306292	3041.43	0.00165	2927.67	0.000167068	3041.29	0.00308
2925.98	0.000386725	3041.15	0.00194	2925.98	0.000444018	3044.79	0.00116	2925.98	0.00058725	3040.04	0.00172	2925.98	0.0012	3035.42	0.00154	2925.98	0.000644542	3036.12	0.00111	2925.98	0.000300786	3041.57	0.00168	2925.98	0.000243494	3041.43	0.00313
2924.3	0.000251926	3041.29	0.00197	2924.3	0.000518672	3044.93	0.00119	2924.3	0.000726141	3040.14	0.00174	2924.3	0.000948429	3035.56	0.00156	2924.3	0.000548311	3036.26	0.00113	2924.3	0.000296384	3041.71	0.0017	2924.3	0.00017783	3041.57	0.00318
2922.61	0.000348379	3041.43	0.002	2922.61	0.000651318	3045.07	0.00122	2922.61	0.000621024	3040.18	0.00174	2922.61	0.000772493	3035.7	0.00159	2922.61	0.000363526	3036.4	0.00116	2922.61	0.000287792	3041.85	0.00172	2922.61	6.05877e-05	3041.71	0.00322
2920.92	0.000436266	3041.57	0.00203	2920.92	0.000638818	3045.21	0.00125	2920.92	0.00066998	3040.32	0.00177	2920.92	0.000685561	3035.84	0.00161	2920.92	0.000264876	3036.54	0.00118	2920.92	0.000342781	3041.86	0.00172	2920.92	0.000124647	3041.85	0.00327
2919.24	0.000366551	3041.71	0.00206	2919.24	0.00090841	3045.31	0.00127	2919.24	0.000653418	3040.45	0.0018	2919.24	0.000494048	3035.98	0.00164	2919.24	0.000446236	3036.68	0.0012	2919.24	0.000366551	3041.99	0.00175	2919.24	0.000111559	3041.86	0.00328
2917.55	0.000490854	3041.85	0.00209	2917.55	0.00081809	3045.35	0.00128	2917.55	0.000883537	3040.59	0.00182	2917.55	0.00045813	3036.12	0.00166	2917.55	0.000359959	3036.7	0.0012	2917.55	0.000441768	3042.13	0.00177	2917.55	0.000147256	3041.99	0.00332
2915.87	0.000454454	3041.86	0.00209	2915.87	0.000959402	3045.49	0.00131	2915.87	0.000589107	3040.73	0.00185	2915.87	0.000555443	3036.26	0.00169	2915.87	0.000437622	3036.82	0.00122	2915.87	0.000454454	3042.27	0.0018	2915.87	0.000168316	3042.13	0.00337
2914.19	0.000760036	3041.99	0.00212	2914.19	0.001	3045.63	0.00135	2914.19	0.000811857	3040.87	0.00188	2914.19	0.00053548	3036.4	0.00172	2914.19	0.000518206	3036.96	0.00124	2914.19	0.000466386	3042.41	0.00182	2914.19	0.000276377	3042.27	0.00342
2912.5	0.000711567	3042.13	0.00216	2912.5	0.000925036	3045.76	0.00138	2912.5	0.000729356	3041.01	0.00191	2912.5	0.000604832	3036.54	0.00175	2912.5	0.000658199	3037.1	0.00127	2912.5	0.000462518	3042.55	0.00185	2912.5	0.000249048	3042.41	0.00348
2910.82	0.000825249	3042.27	0.00219	2910.82	0.00106	3045.9	0.00141	2910.82	0.000935282	3041.15	0.00194	2910.82	0.000715216	3036.68	0.00177	2910.82	0.000733555	3037.24	0.00129	2910.82	0.000660199	3042.69	0.00188	2910.82	0.000256744	3042.55	0.00353
2909.14	0.000833412	3042.41	0.00222	2909.14	0.00102	3046.04	0.00145	2909.14	0.000928118	3041.29	0.00197	2909.14	0.000719765	3036.7	0.00178	2909.14	0.000871295	3037.38	0.00132	2909.14	0.000568236	3042.83	0.00191	2909.14	0.000435647	3042.69	0.00359
2907.45	0.000958529	3042.55	0.00226	2907.45	0.000841158	3046.18	0.00149	2907.45	0.00106	3041.43	0.002	2907.45	0.000899844	3036.82	0.0018	2907.45	0.00115	3037.52	0.00134	2907.45	0.000547731	3042.97	0.00193	2907.45	0.000312989	3042.83	0.00364
2905.77	0.000967937	3042.69	0.0023	2905.77	0.00101	3046.32	0.00152	2905.77	0.00121	3041.57	0.00203	2905.77	0.00109	3036.96	0.00183	2905.77	0.00103	3037.66	0.00137	2905.77	0.00056463	3043.11	0.00196	2905.77	0.000483969	3042.97	0.0037
2904.09	0.00114	3042.83	0.00233	2904.09	0.00088531	3046.46	0.00156	2904.09	0.00141	3041.71	0.00206	2904.09	0.00133	3037.1	0.00186	2904.09	0.00139	3037.8	0.00139	2904.09	0.00088531	3043.25	0.00199	2904.09	0.000400497	3043.11	0.00376
2902.41	0.00104	3042.97	0.00237	2902.41	0.000804645	3046.6	0.0016	2902.41	0.00161	3041.85	0.00209	2902.41	0.00154	3037.24	0.00189	2902.41	0.00161	3037.94	0.00142	2902.41	0.000761151	3043.39	0.00202	2902.41	0.000521932	3043.25	0.00381
2900.73	0.000950721	3043.11	0.00241	2900.73	0.000724359	3046.74	0.00164	2900.73	0.00134	3041.86	0.00209	2900.73	0.00163	3037.38	0.00192	2900.73	0.00163	3038.08	0.00145	2900.73	0.000588542	3043.53	0.00206	2900.73	0.000543269	3043.39	0.00387
2899.05	0.000822658	3043.25	0.00245	2899.05	0.000611118	3046.88	0.00169	2899.05	0.00172	3041.99	0.00212	2899.05	0.00157	3037.52	0.00196	2899.05	0.00148	3038.22	0.00148	2899.05	0.000587613	3043.59	0.00207	2899.05	0.000423081	3043.53	0.00394
2897.37	0.000583842	3043.39	0.00249	2897.37	0.000656822	3047.02	0.00173	2897.37	0.00139	3042.13	0.00216	2897.37	0.00158	3037.66	0.00199	2897.37	0.00126	3038.36	0.00151	2897.37	0.000705476	3043.67	0.00209	2897.37	0.000316248	3043.59	0.00396
2895.69	0.000455962	3043.53	0.00253	2895.69	0.000531955	3047.03	0.00173	2895.69	0.00083593	3042.27	0.00219	2895.69	0.00142	3037.8	0.00202	2895.69	0.00101	3038.42	0.00152	2895.69	0.000658611	3043.81	0.00212	2895.69	0.000379968	3043.67	0.004
2894.02	0.000392968	3043.59	0.00255	2894.02	0.000681145	3047.16	0.00177	2894.02	0.000916926	3042.41	0.00223	2894.02	0.00128	3037.94	0.00205	2894.02	0.000838333	3038.5	0.00153	2894.02	0.000523958	3043.95	0.00215	2894.02	0.000261979	3043.81	0.00406
2892.34	0.000354697	3043.67	0.00258	2892.34	0.000736678	3047.3	0.00182	2892.34	0.00123	3042.55	0.00226	2892.34	0.00109	3038.08	0.00209	2892.34	0.000736678	3038.64	0.00156	2892.34	0.000381981	3044.09	0.00219	2892.34	0.000272844	3043.95	0.00413
2890.66	0.000283022	3043.81	0.00262	2890.66	0.000566043	3047.44	0.00187	2890.66	0.00119	3042.69	0.0023	2890.66	0.000877367	3038.22	0.00212	2890.66	0.000735856	3038.78	0.00159	2890.66	0.00079246	3044.23	0.00222	2890.66	2.83022e-05	3044.09	0.00419
2888.98	0.000349875	3043.95	0.00266	2888.98	0.000758062	3047.58	0.00191	2888.98	0.00111	3042.83	0.00233	2888.98	0.000874687	3038.36	0.00216	2888.98	0.000612281	3038.92	0.00163	2888.98	0.000524812	3044.37	0.00226	2888.98	0.000262406	3044.23	0.00426
2887.31	0.000581111	3044.09	0.00271	2887.31	0.000978713	3047.72	0.00196	2887.31	0.00144	3042.97	0.00237	2887.31	0.000611696	3038.42	0.00217	2887.31	0.000428187	3039.06	0.00166	2887.31	0.00064228	3044.51	0.0023	2887.31	0.000122339	3044.37	0.00433
2885.63	0.000348454	3044.23	0.00275	2885.63	0.000886974	3047.86	0.00201	2885.63	0.00117	3043.11	0.00241	2885.63	0.000791941	3038.5	0.00219	2885.63	0.000570198	3039.2	0.00169	2885.63	0.00053852	3044.65	0.00234	2885.63	0.000158388	3044.51	0.0044
2883.96	0.000561649	3044.37	0.0028	2883.96	0.000925069	3048	0.00206	2883.96	0.00132	3043.25	0.00245	2883.96	0.000561649	3038.64	0.00223	2883.96	0.000561649	3039.34	0.00172	2883.96	0.000660764	3044.79	0.00238	2883.96	0.000231267	3044.65	0.00447
2882.28	0.000689156	3044.51	0.00285	2882.28	0.00114	3048.14	0.00212	2882.28	0.00124	3043.39	0.00249	2882.28	0.000689156	3038.78	0.00227	2882.28	0.000482409	3039.48	0.00176	2882.28	0.000758072	3044.93	0.00242	2882.28	0.000137831	3044.79	0.00454
2880.61	0.000609232	3044.65	0.0029	2880.61	0.00104	3048.28	0.00217	2880.61	0.00151	3043.53	0.00253	2880.61	0.000824255	3038.92	0.0023	2880.61	0.00075258	3039.62	0.00179	2880.61	0.000788417	3045.07	0.00246	2880.61	0.00025086	3044.93	0.00461
2878.93	0.000522271	3044.79	0.00295	2878.93	0.000969932	3048.42	0.00222	2878.93	0.00131	3043.59	0.00255	2878.93	0.000783407	3039.06	0.00234	2878.93	0.000596881	3039.76	0.00183	2878.93	0.000969932	3045.21	0.0025	2878.93	0.000261136	3045.07	0.00469
2877.26	0.000974241	3044.93	0.003	2877.26	0.000974241	3048.56	0.00228	2877.26	0.00144	3043.67	0.00257	2877.26	0.00109	3039.2	0.00238	2877.26	0.000974241	3039.9	0.00186	2877.26	0.000935271	3045.31	0.00253	2877.26	0.000350727	3045.21	0.00476
2875.59	0.000696179	3045.07	0.00306	2875.59	0.00119	3048.7	0.00234	2875.59	0.00184	3043.81	0.00261	2875.59	0.00115	3039.34	0.00242	2875.59	0.000614276	3040.04	0.0019	2875.59	0.000737131	3045.35	0.00254	2875.59	0.000409517	3045.31	0.00482
2873.92	0.000767984	3045.21	0.00311	2873.92	0.000767984	3048.75	0.00236	2873.92	0.00145	3043.95	0.00266	2873.92	0.00107	3039.48	0.00246	2873.92	0.000810649	3040.14	0.00193	2873.92	0.000853315	3045.49	0.00259	2873.92	0.00029866	3045.35	0.00484
2872.24	0.000617447	3045.31	0.00315	2872.24	0.000882068	3048.84	0.00239	2872.24	0.00176	3044.09	0.0027	2872.24	0.00106	3039.62	0.00251	2872.24	0.000617447	3040.18	0.00194	2872.24	0.000970274	3045.63	0.00263	2872.24	0.000352827	3045.49	0.00492
2870.57	0.000460914	3045.35	0.00317	2870.57	0.00111	3048.98	0.00245	2870.57	0.00198	3044.23	0.00275	2870.57	0.00096792	3039.76	0.00255	2870.57	0.000599189	3040.32	0.00198	2870.57	0.000829646	3045.76	0.00268	2870.57	0.000184366	3045.63	0.005
2868.9	0.000530811	3045.49	0.00322	2868.9	0.00101	3049.12	0.00251	2868.9	0.00174	3044.37	0.00279	2868.9	0.000916856	3039.9	0.00259	2868.9	0.000723833	3040.45	0.00201	2868.9	0.00101	3045.9	0.00273	2868.9	0.000193022	3045.76	0.00508
2867.23	0.000649091	3045.63	0.00328	2867.23	0.0012	3049.26	0.00257	2867.23	0.00185	3044.51	0.00284	2867.23	0.000798882	3040.04	0.00264	2867.23	0.000649091	3040.59	0.00206	2867.23	0.000848812	3046.04	0.00277	2867.23	0.00019972	3045.9	0.00516
2865.56	0.000464948	3045.76	0.00334	2865.56	0.000981557	3049.4	0.00264	2865.56	0.00165	3044.65	0.00289	2865.56	0.000516609	3040.14	0.00267	2865.56	0.000413287	3040.73	0.0021	2865.56	0.00114	3046.18	0.00282	2865.56	0.000206644	3046.04	0.00525
2863.89	0.000161935	3045.9	0.0034	2863.89	0.00146	3049.54	0.0027	2863.89	0.00227	3044.79	0.00294	2863.89	0.000431826	3040.18	0.00268	2863.89	0.000647738	3040.87	0.00214	2863.89	0.000971607	3046.32	0.00288	2863.89	0.000431826	3046.18	0.00533
2862.22	0.000727639	3046.04	0.00346	2862.22	0.00168	3049.68	0.00276	2862.22	0.00157	3044.93	0.00299	2862.22	0.000671667	3040.32	0.00273	2862.22	0.000671667	3041.01	0.00218	2862.22	0.0014	3046.46	0.00293	2862.22	0.000111944	3046.32	0.00542
2860.55	0.000638273	3046.18	0.00353	2860.55	0.00203	3049.82	0.00283	2860.55	0.0018	3045.07	0.00304	2860.55	0.000232099	3040.45	0.00277	2860.55	0.000580248	3041.15	0.00222	2860.55	0.00162	3046.6	0.00298	2860.55	0.000232099	3046.46	0.00551
2858.89	0.00114	3046.32	0.00359	2858.89	0.00193	3049.96	0.00289	2858.89	0.00187	3045.21	0.00309	2858.89	0.000421763	3040.59	0.00282	2858.89	0.000361511	3041.29	0.00227	2858.89	0.00169	3046.74	0.00304	2858.89	0.000421763	3046.6	0.0056
2857.22	0.00107	3046.46	0.00366	2857.22	0.00232	3050.1	0.00296	2857.22	0.00264	3045.31	0.00313	2857.22	0.000753107	3040.73	0.00287	2857.22	0.000815865	3041.43	0.00232	2857.22	0.00195	3046.88	0.0031	2857.22	0.000313794	3046.74	0.00569
2855.55	0.00122	3046.6	0.00373	2855.55	0.00224	3050.24	0.00302	2855.55	0.00205	3045.35	0.00314	2855.55	0.000833173	3040.87	0.00292	2855.55	0.000961354	3041.57	0.00236	2855.55	0.00173	3047.02	0.00315	2855.55	0.000576812	3046.88	0.00578
2853.89	0.00121	3046.74	0.0038	2853.89	0.00269	3050.38	0.00309	2853.89	0.00215	3045.49	0.0032	2853.89	0.000604595	3041.01	0.00297	2853.89	0.00128	3041.71	0.00241	2853.89	0.00208	3047.03	0.00316	2853.89	0.000604595	3047.02	0.00588
2852.22	0.0015	3046.88	0.00387	2852.22	0.0028	3050.48	0.00314	2852.22	0.00184	3045.63	0.00325	2852.22	0.00109	3041.15	0.00302	2852.22	0.00136	3041.85	0.00246	2852.22	0.00239	3047.16	0.00321	2852.22	0.000750546	3047.03	0.00588
2850.55	0.00198	3047.02	0.00394	2850.55	0.0034	3050.52	0.00316	2850.55	0.00333	3045.76	0.00331	2850.55	0.000849858	3041.29	0.00308	2850.55	0.00198	3041.86	0.00246	2850.55	0.00276	3047.3	0.00328	2850.55	0.0012	3047.16	0.00597
2848.89	0.00235	3047.03	0.00394	2848.89	0.00389	3050.66	0.00323	2848.89	0.0036	3045.9	0.00336	2848.89	0.00139	3041.43	0.00313	2848.89	0.00227	3041.99	0.00251	2848.89	0.00308	3047.44	0.00334	2848.89	0.00103	3047.3	0.00607
2847.22	0.00245	3047.16	0.00401	2847.22	0.00386	3050.8	0.0033	2847.22	0.00527	3046.04	0.00342	2847.22	0.00134	3041.57	0.00318	2847.22	0.00275	3042.13	0.00256	2847.22	0.00386	3047.58	0.0034	2847.22	0.00148	3047.44	0.00617
2845.56	0.00323	3047.3	0.00409	2845.56	0.00429	3050.93	0.00337	2845.56	0.00451	3046.18	0.00348	2845.56	0.00203	3041.71	0.00324	2845.56	0.00353	3042.27	0.00261	2845.56	0.00391	3047.72	0.00347	2845.56	0.00165	3047.58	0.00627
2843.9	0.00385	3047.44	0.00417	2843.9	0.00569	3051.07	0.00344	2843.9	0.00592	3046.32	0.00354	2843.9	0.00377	3041.85	0.0033	2843.9	0.00423	3042.41	0.00267	2843.9	0.00561	3047.86	0.00354	2843.9	0.00254	3047.72	0.00637
2842.23	0.00474	3047.58	0.00425	2842.23	0.00577	3051.21	0.00351	2842.23	0.00798	3046.46	0.0036	2842.23	0.00506	3041.86	0.0033	2842.23	0.00537	3042.55	0.00272	2842.23	0.0064	3048	0.00361	2842.23	0.00356	3047.86	0.00647
2840.57	0.00636	3047.72	0.00433	2840.57	0.00561	3051.35	0.00358	2840.57	0.01024	3046.6	0.00366	2840.57	0.00677	3041.99	0.00336	2840.57	0.00694	3042.69	0.00278	2840.57	0.00727	3048.14	0.00368	2840.57	0.00471	3048	0.00658
2838.91	0.00631	3047.86	0.00441	2838.91	0.00532	3051.49	0.00365	2838.91	0.00972	3046.74	0.00373	2838.91	0.00764	3042.13	0.00342	2838.91	0.00773	3042.83	0.00283	2838.91	0.00698	3048.28	0.00375	2838.91	0.0054	3048.14	0.00669
2837.25	0.00617	3048	0.0045	2837.25	0.00599	3051.63	0.00372	2837.25	0.01147	3046.88	0.00379	2837.25	0.00964	3042.27	0.00348	2837.25	0.00851	3042.97	0.00289	2837.25	0.00599	3048.42	0.00383	2837.25	0.0053	3048.28	0.00679
2835.59	0.00547	3048.14	0.00459	2835.59	0.00423	3051.77	0.00379	2835.59	0.0105	3047.02	0.00386	2835.59	0.00838	3042.41	0.00354	2835.59	0.0082	3043.11	0.00295	2835.59	0.00591	3048.56	0.00391	2835.59	0.006	3048.42	0.0069
2833.93	0.00447	3048.28	0.00467	2833.93	0.00366	3051.91	0.00386	2833.93	0.00697	3047.03	0.00386	2833.93	0.00804	3042.55	0.0036	2833.93	0.00715	3043.25	0.00301	2833.93	0.00536	3048.7	0.00399	2833.93	0.00482	3048.56	0.00701
2832.27	0.00383	3048.42	0.00476	2832.27	0.00271	3052.05	0.00393	2832.27	0.00673	3047.16	0.00392	2832.27	0.00673	3042.69	0.00367	2832.27	0.00505	3043.39	0.00307	2832.27	0.00496	3048.75	0.00402	2832.27	0.0043	3048.7	0.00712
2830.61	0.00301	3048.56	0.00486	2830.61	0.00329	3052.19	0.004	2830.61	0.00798	3047.3	0.00399	2830.61	0.00507	3042.83	0.00373	2830.61	0.00366	3043.53	0.00314	2830.61	0.0046	3048.84	0.00407	2830.61	0.00357	3048.75	0.00717
2828.95	0.0022	3048.7	0.00495	2828.95	0.00249	3052.2	0.00401	2828.95	0.00555	3047.44	0.00406	2828.95	0.00488	3042.97	0.0038	2828.95	0.00278	3043.59	0.00316	2828.95	0.00297	3048.98	0.00415	2828.95	0.00278	3048.84	0.00724
2827.29	0.00187	3048.75	0.00499	2827.29	0.00197	3052.33	0.00407	2827.29	0.0068	3047.58	0.00413	2827.29	0.00335	3043.11	0.00387	2827.29	0.00138	3043.67	0.0032	2827.29	0.00325	3049.12	0.00424	2827.29	0.00187	3048.98	0.00735
2825.63	0.000987069	3048.84	0.00505	2825.63	0.00217	3052.47	0.00415	2825.63	0.00405	3047.72	0.0042	2825.63	0.00276	3043.25	0.00394	2825.63	0.00168	3043.81	0.00327	2825.63	0.00276	3049.26	0.00433	2825.63	0.00148	3049.12	0.00747
2823.97	0.000924309	3048.98	0.00515	2823.97	0.00205	3052.61	0.00422	2823.97	0.0037	3047.86	0.00427	2823.97	0.00236	3043.39	0.00401	2823.97	0.00113	3043.95	0.00334	2823.97	0.00318	3049.4	0.00442	2823.97	0.00134	3049.26	0.00759
2822.31	0.000726518	3049.12	0.00525	2822.31	0.00187	3052.75	0.00429	2822.31	0.00291	3048	0.00435	2822.31	0.00156	3043.53	0.00408	2822.31	0.000830306	3044.09	0.00341	2822.31	0.00291	3049.54	0.00451	2822.31	0.00114	3049.4	0.0077
2820.66	0.000847817	3049.26	0.00535	2820.66	0.00223	3052.89	0.00436	2820.66	0.00403	3048.14	0.00442	2820.66	0.00159	3043.59	0.00411	2820.66	0.000635863	3044.23	0.00348	2820.66	0.00307	3049.68	0.0046	2820.66	0.000847817	3049.54	0.00782
2819	0.00064288	3049.4	0.00545	2819	0.00214	3053.03	0.00444	2819	0.00482	3048.28	0.0045	2819	0.000857173	3043.67	0.00416	2819	0.000428587	3044.37	0.00355	2819	0.00268	3049.82	0.0047	2819	0.000750027	3049.68	0.00795
2817.35	0.000531632	3049.54	0.00556	2817.35	0.00202	3053.17	0.00451	2817.35	0.00223	3048.42	0.00457	2817.35	0.00138	3043.81	0.00423	2817.35	0.000106326	3044.51	0.00362	2817.35	0.00223	3049.96	0.0048	2817.35	0.000637959	3049.82	0.00807
2815.69	0.000218388	3049.68	0.00567	2815.69	0.00262	3053.31	0.00458	2815.69	0.00153	3048.56	0.00465	2815.69	0.000655165	3043.95	0.00431	2815.69	0.000764359	3044.65	0.0037	2815.69	0.00262	3050.1	0.0049	2815.69	0.000982747	3049.96	0.00819
2814.04	0.000668151	3049.82	0.00578	2814.04	0.00134	3053.45	0.00466	2814.04	0.00468	3048.7	0.00473	2814.04	0.00077951	3044.09	0.00439	2814.04	0.000445434	3044.79	0.00378	2814.04	0.00245	3050.24	0.005	2814.04	0.000890869	3050.1	0.00832
2812.38	0.000884369	3049.96	0.00589	2812.38	0.00221	3053.59	0.00474	2812.38	0.0031	3048.75	0.00476	2812.38	0.000773823	3044.23	0.00447	2812.38	0.000663277	3044.93	0.00386	2812.38	0.0031	3050.38	0.00511	2812.38	0.000442184	3050.24	0.00844
2810.73	0.000451926	3050.1	0.006	2810.73	0.00192	3053.73	0.00481	2810.73	0.00339	3048.84	0.00481	2810.73	0.00113	3044.37	0.00455	2810.73	0.000564908	3045.07	0.00394	2810.73	0.00294	3050.48	0.00518	2810.73	0.000564908	3050.38	0.00857
2809.08	0.000793741	3050.24	0.00612	2809.08	0.0017	3053.87	0.00489	2809.08	0.00306	3048.98	0.00489	2809.08	0.00102	3044.51	0.00463	2809.08	0.000226783	3045.21	0.00402	2809.08	0.00363	3050.52	0.00521	2809.08	0.000907132	3050.48	0.00866
2807.42	0.000694123	3050.38	0.00624	2807.42	0.00208	3053.92	0.00492	2807.42	0.00347	3049.12	0.00497	2807.42	0.00080981	3044.65	0.00472	2807.42	0.000694123	3045.31	0.00408	2807.42	0.00266	3050.66	0.00532	2807.42	0.000347062	3050.52	0.0087
2805.77	0.000455218	3050.48	0.00632	2805.77	0.00228	3054.01	0.00497	2805.77	0.0041	3049.26	0.00505	2805.77	0.000341413	3044.79	0.0048	2805.77	0.000227609	3045.35	0.0041	2805.77	0.00262	3050.8	0.00543	2805.77	0.000341413	3050.66	0.00883
2804.12	0.000694284	3050.52	0.00636	2804.12	0.00185	3054.15	0.00505	2804.12	0.00359	3049.4	0.00513	2804.12	0.00057857	3044.93	0.00489	2804.12	0	3045.49	0.00419	2804.12	0.00197	3050.93	0.00555	2804.12	0.000694284	3050.8	0.00896
2802.47	0.00116	3050.66	0.00648	2802.47	0.00185	3054.29	0.00514	2802.47	0.00579	3049.54	0.00522	2802.47	0.00104	3045.07	0.00498	2802.47	0.000463017	3045.63	0.00428	2802.47	0.00301	3051.07	0.00566	2802.47	0.000463017	3050.93	0.00909
2800.82	0.000824014	3050.8	0.0066	2800.82	0.00188	3054.43	0.00522	2800.82	0.00447	3049.68	0.0053	2800.82	0.000706298	3045.21	0.00507	2800.82	0.000588582	3045.76	0.00437	2800.82	0.00294	3051.21	0.00578	2800.82	0.000470865	3051.07	0.00923
2799.17	0.000952608	3050.93	0.00672	2799.17	0.00191	3054.57	0.00531	2799.17	0.00369	3049.82	0.00539	2799.17	0.000833532	3045.31	0.00514	2799.17	0.00059538	3045.9	0.00446	2799.17	0.00322	3051.35	0.0059	2799.17	0.000714456	3051.21	0.00936
2797.52	0.000602119	3051.07	0.00685	2797.52	0.00169	3054.71	0.0054	2797.52	0.00325	3049.96	0.00547	2797.52	0.000722543	3045.35	0.00516	2797.52	0	3046.04	0.00455	2797.52	0.00301	3051.49	0.00602	2797.52	0.000481696	3051.35	0.0095
2795.87	0.000718391	3051.21	0.00698	2795.87	0.00263	3054.85	0.00549	2795.87	0.00383	3050.1	0.00556	2795.87	0.000598659	3045.49	0.00526	2795.87	0.000239464	3046.18	0.00465	2795.87	0.00299	3051.63	0.00614	2795.87	0.000359195	3051.49	0.00963
2794.22	0.000831255	3051.35	0.00711	2794.22	0.00285	3054.99	0.00559	2794.22	0.00416	3050.24	0.00564	2794.22	0.000475003	3045.63	0.00535	2794.22	0.000237501	3046.32	0.00474	2794.22	0.00321	3051.77	0.00627	2794.22	0.000593754	3051.63	0.00977
2792.57	0.000364786	3051.49	0.00724	2792.57	0.00195	3055.13	0.00569	2792.57	0.00353	3050.38	0.00573	2792.57	0.000729572	3045.76	0.00545	2792.57	0.000121595	3046.46	0.00484	2792.57	0.00304	3051.91	0.00639	2792.57	0.000364786	3051.77	0.00991
2790.92	0.000732243	3051.63	0.00737	2790.92	0.00207	3055.27	0.00579	2790.92	0.00464	3050.48	0.00579	2790.92	0.000488162	3045.9	0.00555	2790.92	0.000488162	3046.6	0.00494	2790.92	0.00244	3052.05	0.00652	2790.92	0.000366122	3051.91	0.01005
2789.27	0.000363416	3051.77	0.0075	2789.27	0.00182	3055.41	0.0059	2789.27	0.00376	3050.52	0.00582	2789.27	0.000847971	3046.04	0.00565	2789.27	0.000363416	3046.74	0.00504	2789.27	0.00303	3052.19	0.00665	2789.27	0.000121139	3052.05	0.01019
2787.63	0.00111	3051.91	0.00764	2787.63	0.00284	3055.55	0.00601	2787.63	0.00333	3050.66	0.00591	2787.63	0.000740741	3046.18	0.00575	2787.63	0.000864198	3046.88	0.00515	2787.63	0.00309	3052.2	0.00666	2787.63	0.000493827	3052.19	0.01034
2785.98	0.000736377	3052.05	0.00777	2785.98	0.00245	3055.65	0.00609	2785.98	0.00331	3050.8	0.00599	2785.98	0.000736377	3046.32	0.00586	2785.98	0.000245459	3047.02	0.00525	2785.98	0.00344	3052.33	0.00678	2785.98	0.000490918	3052.2	0.01034
2784.33	0.000494499	3052.19	0.00791	2784.33	0.00272	3055.69	0.00612	2784.33	0.00371	3050.93	0.00608	2784.33	0.000741748	3046.46	0.00596	2784.33	0.000494499	3047.03	0.00526	2784.33	0.00334	3052.47	0.00691	2784.33	0.000741748	3052.33	0.01048
2782.69	0.00101	3052.2	0.00792	2782.69	0.00266	3055.83	0.00625	2782.69	0.00493	3051.07	0.00617	2782.69	0.000885292	3046.6	0.00607	2782.69	0.000505881	3047.16	0.00536	2782.69	0.00354	3052.61	0.00704	2782.69	0.00012647	3052.47	0.01063
2781.04	0.000638896	3052.33	0.00805	2781.04	0.00217	3055.97	0.00637	2781.04	0.00345	3051.21	0.00626	2781.04	0.000766675	3046.74	0.00618	2781.04	0.000383338	3047.3	0.00547	2781.04	0.00396	3052.75	0.00717	2781.04	0.000255558	3052.61	0.01077
2779.4	0.000504987	3052.47	0.00819	2779.4	0.00202	3056.11	0.0065	2779.4	0.00366	3051.35	0.00635	2779.4	0.00101	3046.88	0.00629	2779.4	0.00037874	3047.44	0.00558	2779.4	0.00379	3052.89	0.00731	2779.4	0.00037874	3052.75	0.01092
2777.75	0.000386648	3052.61	0.00833	2777.75	0.00284	3056.24	0.00664	2777.75	0.00322	3051.91	0.0067	2777.75	0.000902178	3047.02	0.0064	2777.75	0.00051553	3047.58	0.0057	2777.75	0.00348	3053.03	0.00744	2777.75	0.000386648	3052.89	0.01107
2776.11	0.000127421	3052.75	0.00847	2776.11	0.0014	3056.38	0.00678	2776.11	0.00242	3052.05	0.00679	2776.11	0.000509684	3047.03	0.00641	2776.11	0.000254842	3047.72	0.00581	2776.11	0.00306	3053.17	0.00757	2776.11	0.000764526	3053.03	0.01123
2774.47	0.00117	3052.89	0.00862	2774.47	0.00156	3056.52	0.00693	2774.47	0.00403	3052.19	0.00688	2774.47	0.000780742	3047.16	0.00651	2774.47	0.000650618	3047.86	0.00593	2774.47	0.00403	3053.31	0.00771	2774.47	0.000260247	3053.17	0.01138
2772.82	0.000132188	3053.03	0.00876	2772.82	0.00251	3056.66	0.00709	2772.82	0.00264	3052.2	0.00689	2772.82	0.000660939	3047.3	0.00663	2772.82	0.000660939	3048	0.00605	2772.82	0.00357	3053.45	0.00785	2772.82	0.000396563	3053.31	0.01154
2771.18	0.000795229	3053.17	0.00891	2771.18	0.00172	3056.8	0.00725	2771.18	0.00384	3052.33	0.00697	2771.18	0.000662691	3047.44	0.00674	2771.18	0.000530152	3048.14	0.00617	2771.18	0.00437	3053.59	0.00799	2771.18	0.000397614	3053.45	0.0117
2769.54	0.000404258	3053.31	0.00906	2769.54	0.00202	3056.94	0.00743	2769.54	0.00364	3052.47	0.00706	2769.54	0.00108	3047.58	0.00686	2769.54	0.000943269	3048.28	0.00629	2769.54	0.05916	3053.73	0.00813	2769.54	0.000134753	3053.59	0.01186
2767.9	0.000963656	3053.45	0.00921	2767.9	0.00206	3057.08	0.00761	2767.9	0.00303	3052.89	0.00733	2767.9	0.00124	3047.72	0.00697	2767.9	0.000688326	3048.42	0.00642	2767.9	0.00496	3053.87	0.00827	2767.9	0.000963656	3053.73	0.01203
2766.26	0.00123	3053.59	0.00936	2766.26	0.00137	3057.22	0.00779	2766.26	0.00329	3053.03	0.00742	2766.26	0.000548546	3047.86	0.00709	2766.26	0.000685683	3048.56	0.00655	2766.26	0.00302	3053.92	0.00832	2766.26	0.000274273	3053.87	0.01219
2764.62	0.00153	3053.73	0.00952	2764.62	0.00181	3057.36	0.00799	2764.62	0.00488	3053.17	0.0075	2764.62	0.00027859	3048	0.00721	2764.62	0.00111	3048.7	0.00667	2764.62	0.00348	3054.01	0.00841	2764.62	0.00027859	3053.92	0.01226
2762.98	0.000564573	3053.87	0.00968	2762.98	0.00268	3057.37	0.00801	2762.98	0.00325	3053.31	0.00759	2762.98	0.000988003	3048.14	0.00733	2762.98	0.000705716	3048.75	0.00672	2762.98	0.00268	3054.15	0.00856	2762.98	0.00084686	3054.01	0.01237
2761.34	0.000422238	3053.92	0.00974	2761.34	0.00197	3057.5	0.0082	2761.34	0.00267	3053.45	0.00768	2761.34	0.000844476	3048.28	0.00745	2761.34	0.000281492	3048.84	0.0068	2761.34	0.00338	3054.29	0.0087	2761.34	0.000281492	3054.15	0.01254
2759.7	0.000733353	3054.01	0.00984	2759.7	0.00249	3057.64	0.00841	2759.7	0.00381	3053.59	0.00777	2759.7	0.000293341	3048.42	0.00757	2759.7	0.000440012	3048.98	0.00693	2759.7	0.00367	3054.43	0.00885	2759.7	0.000146671	3054.29	0.01272
2758.06	0.000898876	3054.15	0.01	2758.06	0.00255	3057.78	0.00863	2758.06	0.00375	3053.73	0.00786	2758.06	0.0012	3048.56	0.00769	2758.06	0.000149813	3049.12	0.00707	2758.06	0.00404	3054.57	0.00901	2758.06	0.000299625	3054.43	0.0129
2756.42	0.00090036	3054.29	0.01017	2756.42	0.00225	3057.92	0.00887	2756.42	0.0042	3053.87	0.00795	2756.42	0.0007503	3048.7	0.00782	2756.42	0.00045018	3049.26	0.0072	2756.42	0.00285	3054.71	0.00917	2756.42	0.00015006	3054.57	0.01309
2754.79	0.000766518	3054.43	0.01034	2754.79	0.00215	3058.06	0.00911	2754.79	0.00368	3053.92	0.00799	2754.79	0.000766518	3048.75	0.00786	2754.79	0.000919822	3049.4	0.00734	2754.79	0.0046	3054.85	0.00933	2754.79	0.000306607	3054.71	0.01328
2753.15	0.000777001	3054.57	0.01051	2753.15	0.0028	3058.2	0.00937	2753.15	0.00466	3054.01	0.00805	2753.15	0.00124	3048.84	0.00794	2753.15	0.0003108	3049.54	0.00747	2753.15	0.00435	3054.99	0.0095	2753.15	0.000777001	3054.85	0.01348
2751.51	0.00111	3054.71	0.01069	2751.51	0.00158	3058.34	0.00964	2751.51	0.00364	3054.15	0.00814	2751.51	0.000475285	3049.12	0.00818	2751.51	0.000316857	3049.68	0.00761	2751.51	0.00428	3055.13	0.00967	2751.51	0.000475285	3054.99	0.01368
2749.88	0.000321027	3054.85	0.01088	2749.88	0.00289	3058.48	0.00992	2749.88	0.00417	3054.29	0.00823	2749.88	0.00144	3049.26	0.0083	2749.88	0.000642055	3049.82	0.00775	2749.88	0.00401	3055.27	0.00985	2749.88	0.000321027	3055.13	0.01388
2748.24	0.00135	3054.99	0.01107	2748.24	0.00303	3058.62	0.01021	2748.24	0.00337	3054.43	0.00833	2748.24	0.00101	3049.4	0.00843	2748.24	0.000505817	3049.96	0.00789	2748.24	0.00354	3055.41	0.01004	2748.24	0.000674423	3055.27	0.0141
2746.6	0.000499002	3055.13	0.01126	2746.6	0.002	3058.76	0.01051	2746.6	0.00316	3054.57	0.00842	2746.6	0.000998004	3049.54	0.00855	2746.6	0.000665336	3050.1	0.00804	2746.6	0.00416	3055.55	0.01023	2746.6	0.000332668	3055.41	0.01432
2744.97	0.000510378	3055.27	0.01146	2744.97	0.00255	3058.9	0.01083	2744.97	0.0051	3054.71	0.00852	2744.97	0.000850629	3049.68	0.00867	2744.97	0.000510378	3050.24	0.00818	2744.97	0.00527	3055.65	0.01038	2744.97	0.000850629	3055.55	0.01454
2743.34	0.000709346	3055.41	0.01167	2743.34	0.00195	3059.04	0.01115	2743.34	0.00585	3054.85	0.00862	2743.34	0.00106	3049.82	0.00879	2743.34	0.000532009	3050.38	0.00832	2743.34	0.00443	3055.69	0.01043	2743.34	0.000354673	3055.65	0.01472
2741.7	0.000175685	3055.55	0.01189	2741.7	0.00176	3059.1	0.0113	2741.7	0.0058	3054.99	0.00873	2741.7	0.000878426	3049.96	0.00891	2741.7	0.000702741	3050.48	0.00843	2741.7	0.00404	3055.83	0.01064	2741.7	0.000878426	3055.69	0.01478
2740.07	0.000366435	3055.65	0.01205	2740.07	0.00238	3059.18	0.01149	2740.07	0.00403	3055.13	0.00883	2740.07	0.000916086	3050.1	0.00903	2740.07	0.000916086	3050.52	0.00847	2740.07	0.00513	3055.97	0.01086	2740.07	-0.000183217	3055.83	0.01502
2738.44	0.000740329	3055.69	0.01211	2738.44	0.00241	3059.32	0.01185	2738.44	0.00722	3055.27	0.00894	2738.44	0.00204	3050.24	0.00915	2738.44	0.000925412	3050.66	0.00862	2738.44	0.00352	3056.11	0.01109	2738.44	0.0013	3055.97	0.01527
2736.8	0.000762195	3055.83	0.01234	2736.8	0.00248	3059.46	0.01222	2736.8	0.00324	3055.41	0.00905	2736.8	0.000381098	3050.38	0.00926	2736.8	0.000190549	3050.8	0.00876	2736.8	0.0061	3056.24	0.01132	2736.8	0.000952744	3056.11	0.01553
2735.17	0.000577256	3055.97	0.01258	2735.17	0.0025	3059.6	0.0126	2735.17	0.00346	3055.55	0.00917	2735.17	0.000962094	3050.48	0.00935	2735.17	-0.000192419	3050.93	0.00891	2735.17	0.00443	3056.38	0.01157	2735.17	0.000962094	3056.24	0.01579
2733.54	0.000589739	3056.11	0.01283	2733.54	0.00275	3059.74	0.013	2733.54	0.00393	3055.65	0.00926	2733.54	0.00157	3050.52	0.00938	2733.54	0.000589739	3051.07	0.00906	2733.54	0.00491	3056.52	0.01183	2733.54	0.000786318	3056.38	0.01607
2731.91	0.000207254	3056.24	0.01309	2731.91	0.0029	3059.88	0.01341	2731.91	0.00415	3055.69	0.00929	2731.91	0.00104	3050.66	0.0095	2731.91	0	3051.21	0.00921	2731.91	0.00435	3056.66	0.0121	2731.91	0.000621762	3056.52	0.01636
2730.28	0.000411777	3056.38	0.01336	2730.28	0.00206	3060.02	0.01384	2730.28	0.00453	3055.83	0.00941	2730.28	0.00165	3050.8	0.00961	2730.28	0.000823554	3051.35	0.00936	2730.28	0.00515	3056.8	0.01238	2730.28	0.00103	3056.66	0.01665
2728.65	0.000626566	3056.52	0.01363	2728.65	0.00272	3060.16	0.01428	2728.65	0.00376	3055.97	0.00954	2728.65	0.000835422	3050.93	0.00973	2728.65	0.000835422	3051.49	0.00951	2728.65	0.00543	3056.94	0.01267	2728.65	0.00104	3056.8	0.01696
2727.02	0	3056.66	0.01392	2727.02	0.00219	3060.3	0.01473	2727.02	0.00459	3056.11	0.00967	2727.02	0.00131	3051.07	0.00984	2727.02	0.000437254	3051.63	0.00967	2727.02	0.00415	3057.08	0.01297	2727.02	0.000437254	3056.94	0.01728
2725.39	0	3056.8	0.01422	2725.39	0.00381	3060.44	0.0152	2725.39	0.00381	3056.24	0.00981	2725.39	0.000671592	3051.21	0.00995	2725.39	0.00134	3051.77	0.00982	2725.39	0.00627	3057.22	0.01329	2725.39	0.000895456	3057.08	0.01761
2723.76	0.000900495	3056.94	0.01454	2723.76	0.00315	3060.58	0.01569	2723.76	0.00495	3056.38	0.00995	2723.76	0.000900495	3051.35	0.01007	2723.76	0.000675371	3051.91	0.00998	2723.76	0.00608	3057.36	0.01362	2723.76	-0.000225124	3057.22	0.01795
2722.14	0.000681199	3057.08	0.01486	2722.14	0.00272	3060.72	0.01618	2722.14	0.00727	3056.52	0.0101	2722.14	0.00136	3051.49	0.01018	2722.14	0.000227066	3052.05	0.01013	2722.14	0.00522	3057.37	0.01364	2722.14	0.000681199	3057.36	0.0183
2720.51	-0.0002331	3057.22	0.0152	2720.51	0.00396	3060.83	0.01659	2720.51	0.0049	3056.66	0.01025	2720.51	0.000932401	3051.63	0.01029	2720.51	0.0004662	3052.19	0.01029	2720.51	0.00676	3057.5	0.01396	2720.51	-0.0002331	3057.37	0.01833
2718.88	0	3057.36	0.01555	2718.88	0.00365	3060.86	0.0167	2718.88	0.00414	3056.8	0.01042	2718.88	0.0017	3051.77	0.0104	2718.88	0.000973473	3052.2	0.0103	2718.88	0.00657	3057.64	0.01432	2718.88	0.000486736	3057.5	0.01867
2717.25	0.00048852	3057.37	0.01558	2717.25	0.00342	3061	0.01723	2717.25	0.00586	3056.94	0.01058	2717.25	0.00073278	3051.91	0.01052	2717.25	0.00147	3052.33	0.01045	2717.25	0.00708	3057.78	0.01469	2717.25	0.00097704	3057.64	0.01905
2715.63	0.000511247	3057.5	0.01591	2715.63	0.00332	3061.14	0.01777	2715.63	0.00639	3057.08	0.01076	2715.63	0.00128	3052.05	0.01063	2715.63	0.000511247	3052.47	0.01062	2715.63	0.00511	3057.92	0.01507	2715.63	0.000766871	3057.78	0.01944
2714	0.000263574	3057.64	0.01629	2714	0.00395	3061.28	0.01832	2714	0.00685	3057.22	0.01094	2714	0.000790722	3052.19	0.01074	2714	0.00132	3052.61	0.01078	2714	0.0058	3058.06	0.01547	2714	0.000527148	3057.92	0.01985
2712.38	0.000537346	3057.78	0.01668	2712.38	0.00349	3061.41	0.01889	2712.38	0.00618	3057.36	0.01114	2712.38	0.00188	3052.2	0.01075	2712.38	0.00107	3052.75	0.01095	2712.38	0.00645	3058.2	0.01589	2712.38	0.00107	3058.06	0.02027
2710.75	0.000276932	3057.92	0.01709	2710.75	0.00554	3061.55	0.01947	2710.75	0.00748	3057.37	0.01115	2710.75	0.00111	3052.33	0.01086	2710.75	-0.000276932	3052.89	0.01112	2710.75	0.0072	3058.34	0.01632	2710.75	0.000276932	3058.2	0.0207
2709.13	0.000845309	3058.06	0.01751	2709.13	0.00394	3061.69	0.02006	2709.13	0.00535	3057.5	0.01134	2709.13	0.000563539	3052.47	0.01098	2709.13	0.000845309	3053.03	0.01129	2709.13	0.00789	3058.48	0.01677	2709.13	0.00141	3058.34	0.02115
2707.51	0.00113	3058.2	0.01794	2707.51	0.0031	3061.83	0.02066	2707.51	0.00366	3057.64	0.01155	2707.51	0.00113	3052.61	0.0111	2707.51	0.00113	3053.17	0.01147	2707.51	0.00676	3058.62	0.01723	2707.51	0	3058.48	0.02161
2705.88	0.00119	3058.34	0.01839	2705.88	0.00388	3061.97	0.02127	2705.88	0.00508	3057.78	0.01176	2705.88	0.00149	3052.75	0.01122	2705.88	0.000298686	3053.31	0.01165	2705.88	0.00508	3058.76	0.01771	2705.88	0.00209	3058.62	0.02209
2704.26	0	3058.48	0.01885	2704.26	0.00371	3062.11	0.02188	2704.26	0.00556	3057.92	0.01199	2704.26	0.00155	3052.89	0.01134	2704.26	0.000618047	3053.45	0.01183	2704.26	0.00618	3058.9	0.0182	2704.26	0.00185	3058.76	0.02258
2702.64	0.00125	3058.62	0.01933	2702.64	0.00437	3062.25	0.02251	2702.64	0.00406	3058.06	0.01223	2702.64	0.00156	3053.03	0.01147	2702.64	0.00187	3053.59	0.01202	2702.64	0.00749	3059.04	0.01872	2702.64	0.00125	3058.9	0.02309
2701.02	0.00128	3058.76	0.01983	2701.02	0.0061	3062.39	0.02314	2701.02	0.0061	3058.2	0.01248	2701.02	0.00161	3053.17	0.0116	2701.02	0.00128	3053.73	0.01221	2701.02	0.00739	3059.1	0.01894	2701.02	0.000963391	3059.04	0.02361
2699.39	0.00164	3058.9	0.02034	2699.39	0.00393	3062.53	0.02377	2699.39	0.00295	3058.34	0.01274	2699.39	0	3053.31	0.01174	2699.39	0.00196	3053.87	0.01241	2699.39	0.0072	3059.18	0.01925	2699.39	0.00131	3059.1	0.02384
2697.77	0.00133	3059.04	0.02086	2697.77	0.00466	3062.55	0.02386	2697.77	0.00133	3058.48	0.01301	2697.77	0.00167	3053.45	0.01188	2697.77	0	3053.92	0.01249	2697.77	0.00699	3059.32	0.01979	2697.77	0.000666001	3059.18	0.02414
2696.15	0.00177	3059.1	0.0211	2696.15	0.00602	3062.67	0.02441	2696.15	0.0085	3058.62	0.01329	2696.15	0.00142	3053.59	0.01203	2696.15	0.00106	3054.01	0.01262	2696.15	0.00815	3059.46	0.02036	2696.15	0.000708717	3059.32	0.02468
2694.53	0.00142	3059.18	0.02141	2694.53	0.0039	3062.81	0.02504	2694.53	0.00355	3058.76	0.01358	2694.53	0.00142	3053.73	0.01218	2694.53	0.00177	3054.15	0.01283	2694.53	0.00816	3059.6	0.02094	2694.53	0.000709975	3059.46	0.02524
2692.91	0	3059.32	0.02196	2692.91	0.00483	3062.95	0.02568	2692.91	0.00669	3058.9	0.01389	2692.91	0.000742942	3053.87	0.01234	2692.91	0.00149	3054.29	0.01305	2692.91	0.00929	3059.74	0.02154	2692.91	0.00223	3059.6	0.02582
2691.29	0	3059.46	0.02253	2691.29	0.00528	3063.09	0.02631	2691.29	0.00942	3059.04	0.01421	2691.29	0.00151	3053.92	0.01241	2691.29	0.00151	3054.43	0.01328	2691.29	0.00905	3059.88	0.02215	2691.29	0.00113	3059.74	0.0264
2689.68	0.000764234	3059.6	0.02311	2689.68	0.00459	3063.23	0.02693	2689.68	0.00573	3059.1	0.01435	2689.68	0.000764234	3054.01	0.01251	2689.68	0.000764234	3054.57	0.01351	2689.68	0.00802	3060.02	0.02278	2689.68	0.000382117	3059.88	0.02699
2688.06	0.00199	3059.74	0.02371	2688.06	0.00755	3063.37	0.02755	2688.06	0.00675	3059.18	0.01454	2688.06	-0.000397298	3054.15	0.01269	2688.06	0.00159	3054.71	0.01375	2688.06	0.00874	3060.16	0.02344	2688.06	0.00119	3060.02	0.02759
2686.44	0	3059.88	0.02432	2686.44	0.00569	3063.51	0.02815	2686.44	0.0061	3059.32	0.01488	2686.44	0.00244	3054.29	0.01287	2686.44	0.000813339	3054.85	0.01401	2686.44	0.01017	3060.3	0.0241	2686.44	0.000813339	3060.16	0.02821
2684.82	0.000815993	3060.02	0.02494	2684.82	0.00694	3063.65	0.02875	2684.82	0.00775	3059.46	0.01523	2684.82	0.000815993	3054.43	0.01306	2684.82	0.00163	3054.99	0.01427	2684.82	0.01061	3060.44	0.02479	2684.82	0	3060.3	0.02883
2683.21	0.00128	3060.16	0.02558	2683.21	0.00556	3063.79	0.02933	2683.21	0.00556	3059.6	0.0156	2683.21	0.00257	3054.57	0.01326	2683.21	0.00128	3055.13	0.01455	2683.21	0.00941	3060.58	0.02549	2683.21	0.000427716	3060.44	0.02945
2681.59	0.00135	3060.3	0.02622	2681.59	0.00631	3063.93	0.02989	2681.59	0.00495	3059.74	0.01598	2681.59	0.00225	3054.71	0.01347	2681.59	0.00135	3055.27	0.01483	2681.59	0.01126	3060.72	0.0262	2681.59	0.000900901	3060.58	0.03008
2679.98	0.000445038	3060.44	0.02688	2679.98	0.00445	3064.07	0.03043	2679.98	0.00178	3059.88	0.01638	2679.98	0	3054.85	0.0137	2679.98	0.000445038	3055.41	0.01513	2679.98	0.0089	3060.83	0.02678	2679.98	0.000890076	3060.72	0.03071
2678.36	0.000913659	3060.58	0.02754	2678.36	0.00548	3064.21	0.03095	2678.36	0.00594	3060.02	0.01679	2678.36	-0.00045683	3054.99	0.01393	2678.36	0.000913659	3055.55	0.01544	2678.36	0.00914	3060.86	0.02693	2678.36	0.000913659	3060.83	0.03121
2676.75	0.000947418	3060.72	0.02821	2676.75	0.00474	3064.28	0.03121	2676.75	0.0109	3060.16	0.01721	2676.75	0	3055.13	0.01417	2676.75	0.000947418	3055.65	0.01568	2676.75	0.01232	3061	0.02768	2676.75	0.00142	3060.86	0.03134
2675.13	0.000979432	3060.83	0.02874	2675.13	0.00637	3064.35	0.03144	2675.13	0.01028	3060.3	0.01765	2675.13	0.00147	3055.27	0.01443	2675.13	0.000489716	3055.69	0.01577	2675.13	0.01224	3061.14	0.02844	2675.13	0.00245	3061	0.03198
2673.52	0.000503018	3060.86	0.02888	2673.52	0.00855	3064.49	0.03191	2673.52	0.00402	3060.44	0.01809	2673.52	0.00151	3055.41	0.0147	2673.52	0.00101	3055.83	0.01611	2673.52	0.00905	3061.28	0.02921	2673.52	-0.000503018	3061.14	0.0326
2671.9	0.00208	3061	0.02956	2671.9	0.00676	3064.63	0.03235	2671.9	0.00364	3060.58	0.01856	2671.9	0.00312	3055.55	0.01498	2671.9	0.00104	3055.97	0.01646	2671.9	0.01299	3061.41	0.03	2671.9	0.00156	3061.28	0.03323
2670.29	0.00106	3061.14	0.03024	2670.29	0.00423	3064.77	0.03276	2670.29	0.01481	3060.72	0.01903	2670.29	0.00159	3055.65	0.0152	2670.29	0.00264	3056.11	0.01684	2670.29	0.01216	3061.55	0.03079	2670.29	0.00106	3061.41	0.03384
2668.68	0.00166	3061.28	0.03092	2668.68	0.00498	3064.91	0.03314	2668.68	0.00442	3060.83	0.01941	2668.68	0.00166	3055.69	0.01528	2668.68	0	3056.24	0.01722	2668.68	0.01106	3061.69	0.03159	2668.68	0.00221	3061.55	0.03444
2667.07	-0.000584454	3061.41	0.0316	2667.07	0.00409	3065.05	0.03349	2667.07	0.00818	3060.86	0.01952	2667.07	0.00292	3055.83	0.01559	2667.07	0.00292	3056.38	0.01763	2667.07	0.0111	3061.83	0.0324	2667.07	0.000584454	3061.69	0.03503
2665.46	0.00175	3061.55	0.03227	2665.46	0.00699	3065.19	0.0338	2665.46	0.00408	3061	0.02002	2665.46	0.000582411	3055.97	0.01592	2665.46	0.00116	3056.52	0.01805	2665.46	0.01398	3061.97	0.03321	2665.46	0.00349	3061.83	0.03561
2663.85	0	3061.69	0.03294	2663.85	0.00582	3065.33	0.03408	2663.85	0.00291	3061.14	0.02053	2663.85	0.00233	3056.11	0.01626	2663.85	0.00175	3056.66	0.01849	2663.85	0.01047	3062.11	0.03403	2663.85	0.00175	3061.97	0.03616
2662.23	0.00123	3061.83	0.0336	2662.23	0.00431	3065.47	0.03432	2662.23	0.00308	3061.28	0.02105	2662.23	-0.000615006	3056.24	0.01661	2662.23	0.00185	3056.8	0.01895	2662.23	0.01353	3062.25	0.03485	2662.23	0.00185	3062.11	0.0367
2660.63	0.000660066	3061.97	0.03424	2660.63	0.00462	3065.61	0.03453	2660.63	0.00264	3061.41	0.02158	2660.63	0.00132	3056.38	0.01698	2660.63	0.00132	3056.94	0.01943	2660.63	0.01188	3062.39	0.03567	2660.63	0.00396	3062.25	0.03721
2659.02	0	3062.11	0.03487	2659.02	0.00447	3065.75	0.0347	2659.02	0.01405	3061.55	0.02212	2659.02	0.00128	3056.52	0.01737	2659.02	0.00192	3057.08	0.01993	2659.02	0.0166	3062.53	0.03648	2659.02	0.00128	3062.39	0.03769
2657.41	0.00066313	3062.25	0.03549	2657.41	0.01194	3065.89	0.03483	2657.41	0.00796	3061.69	0.02267	2657.41	0.00199	3056.66	0.01778	2657.41	0.00133	3057.22	0.02046	2657.41	0.01724	3062.55	0.0366	2657.41	0	3062.53	0.03814
2655.8	0.00135	3062.39	0.03608	2655.8	0.00878	3066.01	0.03491	2655.8	0.00203	3061.83	0.02323	2655.8	0.00135	3056.8	0.0182	2655.8	0.000675219	3057.36	0.021	2655.8	0.01013	3062.67	0.03728	2655.8	0.00135	3062.55	0.0382
2654.19	0.000712251	3062.53	0.03665	2654.19	0.00855	3066.03	0.03492	2654.19	0.00855	3061.97	0.02379	2654.19	0.000712251	3056.94	0.01864	2654.19	0.00214	3057.37	0.02104	2654.19	0.01353	3062.81	0.03808	2654.19	0.00214	3062.67	0.03856
2652.58	0	3062.55	0.03673	2652.58	0.00737	3066.17	0.03498	2652.58	0.01401	3062.11	0.02436	2652.58	0.00147	3057.08	0.01909	2652.58	0.00221	3057.5	0.02157	2652.58	0.01549	3062.95	0.03887	2652.58	0.00295	3062.81	0.03895
2650.98	-0.000728332	3062.67	0.03719	2650.98	0.00655	3066.31	0.03501	2650.98	0.00874	3062.25	0.02492	2650.98	0.00146	3057.22	0.01957	2650.98	0.00146	3057.64	0.02215	2650.98	0.01748	3063.09	0.03964	2650.98	0.000728332	3062.95	0.0393
2649.37	0.00153	3062.81	0.0377	2649.37	0.00994	3066.45	0.035	2649.37	0.00612	3062.39	0.0255	2649.37	0.00306	3057.36	0.02006	2649.37	0.00382	3057.78	0.02276	2649.37	0.01606	3063.23	0.04039	2649.37	0.00229	3063.09	0.03961
2647.76	0.00239	3062.95	0.03819	2647.76	0.00878	3066.59	0.03496	2647.76	0.01836	3062.53	0.02607	2647.76	0.00319	3057.37	0.0201	2647.76	0.000798085	3057.92	0.0234	2647.76	0.01277	3063.37	0.04112	2647.76	0	3063.23	0.03988
2646.16	0	3063.09	0.03863	2646.16	0.01138	3066.72	0.03488	2646.16	0.00732	3062.55	0.02615	2646.16	0.00325	3057.5	0.02057	2646.16	0.00163	3058.06	0.02405	2646.16	0.0187	3063.51	0.04182	2646.16	0.00163	3063.37	0.04011
2644.55	0.000846024	3063.23	0.03904	2644.55	0.00761	3066.86	0.03478	2644.55	0.00338	3062.67	0.02663	2644.55	0.00254	3057.64	0.02109	2644.55	0.00169	3058.2	0.02473	2644.55	0.01861	3063.65	0.0425	2644.55	0.000846024	3063.51	0.04029
2642.95	0.000840336	3063.37	0.03942	2642.95	0.00756	3067	0.03464	2642.95	0.01261	3062.81	0.0272	2642.95	0.00168	3057.78	0.02164	2642.95	0.00168	3058.34	0.02543	2642.95	0.01681	3063.79	0.04314	2642.95	0.00168	3063.65	0.04044
2641.34	0.000878735	3063.51	0.03975	2641.34	0.01054	3067.14	0.03448	2641.34	0.01757	3062.95	0.02775	2641.34	0.00176	3057.92	0.0222	2641.34	0	3058.48	0.02616	2641.34	0.01845	3063.93	0.04376	2641.34	0	3063.79	0.04053
2639.74	0	3063.65	0.04004	2639.74	0.01142	3067.28	0.03429	2639.74	0.01845	3063.09	0.0283	2639.74	0.000878735	3058.06	0.02278	2639.74	0.000878735	3058.62	0.0269	2639.74	0.01845	3064.07	0.04433	2639.74	0.00264	3063.93	0.04059
2638.14	-0.000912409	3063.79	0.04028	2638.14	0.01551	3067.42	0.03407	2638.14	0.00365	3063.23	0.02884	2638.14	0.00274	3058.2	0.02338	2638.14	0.00182	3058.76	0.02767	2638.14	0.01825	3064.21	0.04486	2638.14	0.00365	3064.07	0.0406
2636.53	0.000982318	3063.93	0.04048	2636.53	0.00688	3067.56	0.03384	2636.53	0.01965	3063.37	0.02936	2636.53	0.000982318	3058.34	0.024	2636.53	0.00589	3058.9	0.02846	2636.53	0.01965	3064.28	0.04512	2636.53	0.00196	3064.21	0.04056
2634.93	0.000967118	3064.07	0.04063	2634.93	0.0087	3067.7	0.03358	2634.93	0.000967118	3063.51	0.02987	2634.93	0.00387	3058.48	0.02463	2634.93	0.00484	3059.04	0.02926	2634.93	0.02031	3064.35	0.04535	2634.93	0.00193	3064.28	0.04053
2633.33	-0.000982318	3064.21	0.04074	2633.33	0.00884	3067.74	0.03351	2633.33	0.00589	3063.65	0.03036	2633.33	0.00196	3058.62	0.02527	2633.33	0.00196	3059.1	0.02962	2633.33	0.02063	3064.49	0.0458	2633.33	0	3064.35	0.04048
2631.73	0.00203	3064.28	0.04077	2631.73	0.01013	3067.84	0.0333	2631.73	0.00811	3063.79	0.03083	2631.73	0.00405	3058.76	0.02593	2631.73	0.00507	3059.18	0.03009	2631.73	0.02128	3064.63	0.0462	2631.73	0.00203	3064.49	0.04036
2630.13	0	3064.35	0.0408	2630.13	0.01142	3067.98	0.03301	2630.13	0.0135	3063.93	0.03127	2630.13	0	3058.9	0.02661	2630.13	0.00104	3059.32	0.03093	2630.13	0.01454	3064.77	0.04655	2630.13	0.00208	3064.63	0.0402
2628.52	-0.00107	3064.49	0.04081	2628.52	0.01601	3068.12	0.0327	2628.52	0.00747	3064.07	0.03169	2628.52	0.00427	3059.04	0.02729	2628.52	0.00534	3059.46	0.03179	2628.52	0.01921	3064.91	0.04684	2628.52	0.00213	3064.77	0.04
2626.92	0	3064.63	0.04077	2626.92	0.01613	3068.26	0.03238	2626.92	0.02043	3064.21	0.03209	2626.92	0.00215	3059.1	0.02759	2626.92	0.00215	3059.6	0.03265	2626.92	0.02688	3065.05	0.04709	2626.92	-0.00108	3064.91	0.03976
2625.33	0.00228	3064.77	0.04069	2625.33	0.01139	3068.4	0.03204	2625.33	0.01481	3064.28	0.03228	2625.33	0.00114	3059.18	0.02799	2625.33	0.00342	3059.74	0.03353	2625.33	0.01822	3065.19	0.04728	2625.33	0.00228	3065.05	0.03948
2623.73	0.00117	3064.91	0.04057	2623.73	0.01049	3068.54	0.03169	2623.73	0.02681	3064.35	0.03245	2623.73	0.00117	3059.32	0.0287	2623.73	0.00466	3059.88	0.03442	2623.73	0.02214	3065.33	0.04742	2623.73	0.00117	3065.19	0.03917
2622.13	-0.00346	3065.05	0.0404	2622.13	0.0127	3068.68	0.03133	2622.13	0.01039	3064.49	0.03278	2622.13	0.00231	3059.46	0.02941	2622.13	0.00462	3060.02	0.03531	2622.13	0.02309	3065.47	0.04751	2622.13	0	3065.33	0.03883
2620.53	0.00349	3065.19	0.04019	2620.53	0.01163	3068.82	0.03097	2620.53	0.02558	3064.63	0.03308	2620.53	0.00349	3059.6	0.03013	2620.53	0.00233	3060.16	0.03621	2620.53	0.01977	3065.61	0.04754	2620.53	0.00349	3065.47	0.03845
2618.93	0.00236	3065.33	0.03993	2618.93	0.01181	3068.96	0.03059	2618.93	0.01417	3064.77	0.03334	2618.93	0.00118	3059.74	0.03085	2618.93	0.00236	3060.3	0.0371	2618.93	0.02834	3065.75	0.04752	2618.93	0.00472	3065.61	0.03805
2617.33	0.00513	3065.47	0.03965	2617.33	0.01667	3069.1	0.03022	2617.33	0.00128	3064.91	0.03357	2617.33	0	3059.88	0.03158	2617.33	0.00128	3060.44	0.03799	2617.33	0.02051	3065.89	0.04745	2617.33	0.00128	3065.75	0.03763
2615.74	0	3065.61	0.03932	2615.74	0.01152	3069.24	0.02983	2615.74	0.01921	3065.05	0.03376	2615.74	-0.00256	3060.02	0.0323	2615.74	0.0064	3060.58	0.03886	2615.74	0.02177	3066.01	0.04734	2615.74	0	3065.89	0.03718
2614.14	0.00397	3065.75	0.03896	2614.14	0.0119	3069.38	0.02945	2614.14	0.02778	3065.19	0.03391	2614.14	-0.00397	3060.16	0.03302	2614.14	0.00265	3060.72	0.03973	2614.14	0.0291	3066.03	0.04732	2614.14	0.00265	3066.01	0.03677
2612.54	-0.00656	3065.89	0.03857	2612.54	0.01969	3069.47	0.02921	2612.54	0.01444	3065.33	0.03402	2612.54	0.00262	3060.3	0.03373	2612.54	0	3060.83	0.0404	2612.54	0.01706	3066.17	0.04715	2612.54	0.00525	3066.03	0.03671
2610.95	0	3066.01	0.03821	2610.95	0.00821	3069.52	0.02906	2610.95	0.01368	3065.47	0.0341	2610.95	-0.00274	3060.44	0.03443	2610.95	-0.00137	3060.86	0.04057	2610.95	0.0301	3066.31	0.04693	2610.95	0.00547	3066.17	0.03623
2609.36	-0.00131	3066.03	0.03815	2609.36	0.01828	3069.66	0.02867	2609.36	0.00392	3065.61	0.03413	2609.36	0	3060.58	0.03512	2609.36	0.00392	3061	0.04139	2609.36	0.0248	3066.45	0.04667	2609.36	0.00522	3066.31	0.03573
2607.76	0.00134	3066.17	0.03771	2607.76	0.01208	3069.8	0.02828	2607.76	0.00537	3065.75	0.03413	2607.76	0	3060.72	0.03579	2607.76	0.00403	3061.14	0.04219	2607.76	0.02685	3066.59	0.04636	2607.76	-0.00134	3066.45	0.03521
2606.17	0.00293	3066.31	0.03724	2606.17	0.02343	3069.94	0.02789	2606.17	0.01318	3065.89	0.03409	2606.17	0.00439	3060.83	0.03631	2606.17	0.00293	3061.28	0.04295	2606.17	0.02782	3066.72	0.04601	2606.17	0.00439	3066.59	0.03469
2604.57	0	3066.45	0.03676	2604.57	0.00866	3070.08	0.0275	2604.57	0.01732	3066.01	0.03402	2604.57	0.00433	3060.86	0.03644	2604.57	0	3061.41	0.04368	2604.57	0.03175	3066.86	0.04563	2604.57	0.00144	3066.72	0.03415
2602.98	0.00148	3066.59	0.03625	2602.98	0.01036	3070.22	0.02712	2602.98	0.02811	3066.03	0.03401	2602.98	0	3061	0.03707	2602.98	0.00148	3061.55	0.04436	2602.98	0.02811	3067	0.0452	2602.98	0.00148	3066.86	0.03361
2601.39	0.00146	3066.72	0.03573	2601.39	0.00732	3070.36	0.02673	2601.39	-0.00586	3066.17	0.0339	2601.39	-0.00146	3061.14	0.03767	2601.39	0.00586	3061.69	0.045	2601.39	0.03075	3067.14	0.04475	2601.39	0.00146	3067	0.03306
2599.79	0.0015	3066.86	0.03519	2599.79	0.01353	3070.5	0.02635	2599.79	0.00902	3066.31	0.03375	2599.79	0.00301	3061.28	0.03824	2599.79	-0.00451	3061.83	0.04559	2599.79	0.03158	3067.28	0.04427	2599.79	-0.0015	3067.14	0.0325
2598.2	-0.00157	3067	0.03464	2598.2	0.01887	3070.64	0.02597	2598.2	0.00314	3066.45	0.03357	2598.2	0	3061.41	0.03878	2598.2	0.00314	3061.97	0.04612	2598.2	0.02358	3067.42	0.04375	2598.2	0.00157	3067.28	0.03195
2596.61	0	3067.14	0.03409	2596.61	0.01905	3070.78	0.0256	2596.61	0.00952	3066.59	0.03336	2596.61	-0.00159	3061.55	0.03927	2596.61	0	3062.11	0.04659	2596.61	0.03175	3067.56	0.04322	2596.61	0.00317	3067.42	0.03139
2595.02	0.00163	3067.28	0.03352	2595.02	0.02284	3070.92	0.02523	2595.02	0.0261	3066.72	0.03312	2595.02	0.00163	3061.69	0.03973	2595.02	0.00489	3062.25	0.04701	2595.02	0.01794	3067.7	0.04266	2595.02	-0.00163	3067.56	0.03084
2593.43	0.00497	3067.42	0.03296	2593.43	0.02815	3071.06	0.02487	2593.43	0.03974	3066.86	0.03285	2593.43	0.00662	3061.83	0.04015	2593.43	-0.00331	3062.39	0.04736	2593.43	0.03146	3067.74	0.04252	2593.43	-0.00166	3067.7	0.03028
2591.84	-0.00171	3067.56	0.03238	2591.84	0.02051	3071.2	0.02451	2591.84	0.02222	3067	0.03255	2591.84	0.00855	3061.97	0.04051	2591.84	0.00684	3062.53	0.04765	2591.84	0.03932	3067.84	0.04209	2591.84	0	3067.74	0.03015
2590.25	-0.00171	3067.7	0.03181	2590.25	0.00853	3071.2	0.02451	2590.25	0.01536	3067.14	0.03223	2590.25	0.00512	3062.11	0.04083	2590.25	0.00171	3062.55	0.04768	2590.25	0.03754	3067.98	0.0415	2590.25	-0.00171	3067.84	0.02973
2588.66	0.00522	3067.74	0.03167	2588.66	0.01565	3071.34	0.02415	2588.66	0.02783	3067.28	0.03189	2588.66	0.00174	3062.25	0.0411	2588.66	0	3062.67	0.04787	2588.66	0.02783	3068.12	0.04089	2588.66	-0.00174	3067.98	0.02918
2587.07	0	3067.84	0.03124	2587.07	0.01685	3071.48	0.0238	2587.07	0.02434	3067.42	0.03153	2587.07	0	3062.39	0.04132	2587.07	0	3062.81	0.04802	2587.07	0.03558	3068.26	0.04027	2587.07	0.00187	3068.12	0.02864
2585.49	0.00193	3067.98	0.03067	2585.49	0.0289	3071.62	0.02346	2585.49	0.03661	3067.56	0.03115	2585.49	-0.00193	3062.53	0.04148	2585.49	0.00578	3062.95	0.0481	2585.49	0.04624	3068.4	0.03965	2585.49	-0.00193	3068.26	0.0281
2583.9	0.00366	3068.12	0.0301	2583.9	0.02742	3071.76	0.02312	2583.9	0.02377	3067.7	0.03075	2583.9	0.00183	3062.55	0.0415	2583.9	0.00183	3063.09	0.04812	2583.9	0.03839	3068.54	0.03901	2583.9	0	3068.4	0.02757
2582.31	0.00382	3068.26	0.02953	2582.31	0.01338	3071.9	0.02279	2582.31	0.02294	3067.74	0.03065	2582.31	0.00191	3062.67	0.04159	2582.31	0.00956	3063.23	0.04806	2582.31	0.02868	3068.68	0.03838	2582.31	0.00382	3068.54	0.02705
2580.73	0	3068.4	0.02898	2580.73	0.01988	3072.03	0.02247	2580.73	0.01988	3067.84	0.03034	2580.73	0.00199	3062.81	0.04164	2580.73	0.00199	3063.37	0.04795	2580.73	0.03777	3068.82	0.03774	2580.73	0.00994	3068.68	0.02653
2579.14	0	3068.54	0.02842	2579.14	0.0137	3072.17	0.02215	2579.14	0.01174	3067.98	0.02992	2579.14	0.00587	3062.95	0.04164	2579.14	0.00978	3063.51	0.04777	2579.14	0.04305	3068.96	0.03709	2579.14	0.00783	3068.82	0.02602
2577.55	0.00204	3068.68	0.02788	2577.55	0.02454	3072.31	0.02183	2577.55	0.01227	3068.12	0.02949	2577.55	0	3063.09	0.04158	2577.55	0.01022	3063.65	0.04752	2577.55	0.03681	3069.1	0.03645	2577.55	0.00409	3068.96	0.02552
2575.97	0.00205	3068.82	0.02734	2575.97	0.03279	3072.45	0.02153	2575.97	0.01844	3068.26	0.02905	2575.97	0	3063.23	0.04147	2575.97	0.00205	3063.79	0.04722	2575.97	0.03279	3069.24	0.03581	2575.97	0.0041	3069.1	0.02503
2574.38	-0.00402	3068.96	0.02681	2574.38	0.02817	3072.59	0.02123	2574.38	0.01006	3068.4	0.0286	2574.38	0.01408	3063.37	0.04131	2574.38	0	3063.93	0.04687	2574.38	0.04024	3069.38	0.03518	2574.38	0.00201	3069.24	0.02454
2572.8	0.00436	3069.1	0.02629	2572.8	0.01525	3072.73	0.02093	2572.8	0.01743	3068.54	0.02815	2572.8	0.00218	3063.51	0.0411	2572.8	0	3064.07	0.04646	2572.8	0.04793	3069.47	0.03478	2572.8	0.00654	3069.38	0.02407
2571.22	0	3069.24	0.02578	2571.22	0.03769	3072.87	0.02064	2571.22	0.00222	3068.68	0.02769	2571.22	-0.00443	3063.65	0.04084	2571.22	0.00222	3064.21	0.04601	2571.22	0.04213	3069.52	0.03454	2571.22	-0.00665	3069.47	0.02378
2569.63	0.00432	3069.38	0.02528	2569.63	0.02592	3072.93	0.02054	2569.63	0.0216	3068.82	0.02723	2569.63	-0.00216	3063.79	0.04054	2569.63	0	3064.28	0.04575	2569.63	0.04536	3069.66	0.03392	2569.63	0.00216	3069.52	0.02361
2568.05	-0.00221	3069.47	0.02497	2568.05	0.02208	3073.01	0.02036	2568.05	0.03532	3068.96	0.02677	2568.05	0.00221	3063.93	0.04019	2568.05	0.00662	3064.35	0.04551	2568.05	0.03974	3069.8	0.0333	2568.05	0.00221	3069.66	0.02315
2566.47	0	3069.52	0.02479	2566.47	0.02995	3073.15	0.02009	2566.47	0.01613	3069.1	0.02631	2566.47	-0.00922	3064.07	0.0398	2566.47	0.00922	3064.49	0.04497	2566.47	0.04839	3069.94	0.03268	2566.47	0.00922	3069.8	0.02271
2564.89	0	3069.66	0.02431	2564.89	0.02961	3073.29	0.01982	2564.89	0.01822	3069.24	0.02585	2564.89	0.00228	3064.21	0.03938	2564.89	0	3064.63	0.04439	2564.89	0.03645	3070.08	0.03208	2564.89	0.00228	3069.94	0.02227
2563.3	0	3069.8	0.02384	2563.3	0.02644	3073.43	0.01956	2563.3	0.01923	3069.38	0.02539	2563.3	0.0024	3064.28	0.03915	2563.3	-0.00721	3064.77	0.04378	2563.3	0.04567	3070.22	0.03148	2563.3	0.00481	3070.08	0.02184
2561.72	0.00761	3069.94	0.02338	2561.72	0.02538	3073.57	0.0193	2561.72	0.01777	3069.47	0.02511	2561.72	0.00508	3064.35	0.03892	2561.72	-0.00254	3064.91	0.04315	2561.72	0.03807	3070.36	0.03089	2561.72	-0.00254	3070.22	0.02143
2560.14	0.01289	3070.08	0.02294	2560.14	0.02835	3073.71	0.01905	2560.14	0.00773	3069.52	0.02494	2560.14	0.00773	3064.49	0.03843	2560.14	0.00258	3065.05	0.04249	2560.14	0.04381	3070.5	0.03031	2560.14	-0.00258	3070.36	0.02102
2558.56	-0.00252	3070.22	0.0225	2558.56	0.02267	3073.85	0.0188	2558.56	0.04534	3069.66	0.02448	2558.56	0.00252	3064.63	0.03791	2558.56	-0.00252	3065.19	0.04181	2558.56	0.04282	3070.64	0.02975	2558.56	0.00252	3070.5	0.02063
2556.98	0.0026	3070.36	0.02208	2556.98	0.03646	3073.99	0.01857	2556.98	0	3069.8	0.02404	2556.98	0.0026	3064.77	0.03736	2556.98	0.00521	3065.33	0.04111	2556.98	0.04948	3070.78	0.02919	2556.98	0	3070.64	0.02024
2555.4	-0.00251	3070.5	0.02166	2555.4	0.03008	3074.13	0.01833	2555.4	0	3069.94	0.02359	2555.4	0.01003	3064.91	0.0368	2555.4	0.00501	3065.47	0.0404	2555.4	0.05013	3070.92	0.02864	2555.4	0.01003	3070.78	0.01986
2553.82	0	3070.64	0.02126	2553.82	0.03846	3074.27	0.01811	2553.82	0.01923	3070.08	0.02316	2553.82	0	3065.05	0.03621	2553.82	0.01099	3065.61	0.03968	2553.82	0.05495	3071.06	0.02811	2553.82	-0.00549	3070.92	0.0195
2552.25	0	3070.78	0.02088	2552.25	0.03495	3074.41	0.01789	2552.25	0.00806	3070.22	0.02273	2552.25	-0.00269	3065.19	0.03561	2552.25	0.00538	3065.75	0.03895	2552.25	0.05645	3071.2	0.02758	2552.25	0.00806	3071.06	0.01914
2550.67	0.0027	3070.92	0.0205	2550.67	0.02965	3074.55	0.01767	2550.67	0.02695	3070.36	0.0223	2550.67	-0.00809	3065.33	0.03499	2550.67	0.00539	3065.89	0.03821	2550.67	0.0593	3071.2	0.02758	2550.67	0.00539	3071.2	0.01879
2549.09	-0.00298	3071.06	0.02013	2549.09	0.03571	3074.66	0.01751	2549.09	0.02976	3070.5	0.02188	2549.09	-0.00595	3065.47	0.03437	2549.09	0.00595	3066.01	0.03757	2549.09	0.05357	3071.34	0.02707	2549.09	0.00893	3071.2	0.01879
2547.52	0.00285	3071.2	0.01978	2547.52	0.02849	3074.69	0.01746	2547.52	0.03419	3070.64	0.02147	2547.52	0	3065.61	0.03373	2547.52	0.00855	3066.17	0.03674	2547.52	0.04843	3071.48	0.02657	2547.52	-0.00285	3071.34	0.01845
2545.94	0.00898	3071.2	0.01978	2545.94	0.02395	3074.83	0.01726	2545.94	-0.00898	3070.78	0.02107	2545.94	0.01198	3065.75	0.03309	2545.94	0.01198	3066.31	0.03601	2545.94	0.04491	3071.62	0.02607	2545.94	0	3071.48	0.01812
2544.36	0.00971	3071.34	0.01943	2544.36	0.03236	3074.97	0.01706	2544.36	0.02589	3070.92	0.02067	2544.36	0.00971	3065.89	0.03245	2544.36	0.00647	3066.45	0.03528	2544.36	0.06796	3071.76	0.0256	2544.36	0.00324	3071.62	0.0178
2542.79	-0.00315	3071.48	0.0191	2542.79	0.0347	3075.11	0.01687	2542.79	0.02524	3071.06	0.02028	2542.79	0.00946	3066.01	0.03188	2542.79	0.00631	3066.59	0.03455	2542.79	0.06625	3071.9	0.02513	2542.79	0	3071.76	0.01749
2541.21	0	3071.62	0.01878	2541.21	0.04777	3075.25	0.01668	2541.21	0	3071.2	0.0199	2541.21	-0.00318	3066.03	0.03181	2541.21	0.00318	3066.72	0.03384	2541.21	0.06369	3072.03	0.02467	2541.21	0.00637	3071.9	0.01718
2539.64	-0.00326	3071.76	0.01847	2539.64	0.03583	3075.39	0.0165	2539.64	-0.00977	3071.2	0.0199	2539.64	0.00326	3066.17	0.03116	2539.64	0.01303	3066.86	0.03313	2539.64	0.05863	3072.17	0.02423	2539.64	-0.00651	3072.03	0.01689
2538.06	-0.00348	3071.9	0.01817	2538.06	0.03833	3075.53	0.01632	2538.06	0	3071.34	0.01953	2538.06	-0.00348	3066.31	0.03052	2538.06	-0.01045	3067	0.03243	2538.06	0.07317	3072.31	0.02379	2538.06	0	3072.17	0.0166
2536.49	0	3072.03	0.01788	2536.49	0.04152	3075.67	0.01615	2536.49	0.0173	3071.48	0.01916	2536.49	0	3066.45	0.02988	2536.49	0.00692	3067.14	0.03174	2536.49	0.05536	3072.45	0.02337	2536.49	-0.00346	3072.31	0.01633
2534.92	0.00725	3072.17	0.0176	2534.92	0.01812	3075.81	0.01598	2534.92	0.02899	3071.62	0.0188	2534.92	0.00725	3066.59	0.02925	2534.92	0.01087	3067.28	0.03106	2534.92	0.06884	3072.59	0.02296	2534.92	0	3072.45	0.01606
2533.34	0.00763	3072.31	0.01733	2533.34	0.04962	3075.95	0.01582	2533.34	-0.02672	3071.76	0.01845	2533.34	0	3066.72	0.02862	2533.34	0.00763	3067.42	0.0304	2533.34	0.0687	3072.73	0.02256	2533.34	0	3072.59	0.0158
2531.77	-0.0073	3072.45	0.01707	2531.77	0.04015	3076.09	0.01566	2531.77	0.0365	3071.9	0.01811	2531.77	0.00365	3066.86	0.028	2531.77	0	3067.56	0.02975	2531.77	0.06934	3072.87	0.02217	2531.77	0.0073	3072.73	0.01554
2530.2	-0.00398	3072.59	0.01682	2530.2	0.05179	3076.23	0.01551	2530.2	0.03586	3072.03	0.01777	2530.2	-0.00797	3067	0.02739	2530.2	0.00797	3067.7	0.02911	2530.2	0.09562	3072.93	0.02203	2530.2	0	3072.87	0.0153
2528.63	0	3072.73	0.01658	2528.63	0.03516	3076.37	0.01536	2528.63	0.00391	3072.17	0.01745	2528.63	-0.01563	3067.14	0.02679	2528.63	0	3067.74	0.02895	2528.63	0.07031	3073.01	0.02179	2528.63	0.01172	3072.93	0.01521
2527.06	0	3072.87	0.01635	2527.06	0.05138	3076.39	0.01534	2527.06	0.01186	3072.31	0.01713	2527.06	0.00395	3067.28	0.0262	2527.06	0.00395	3067.84	0.02848	2527.06	0.06324	3073.15	0.02142	2527.06	0.00395	3073.01	0.01506
2525.49	-0.0083	3072.93	0.01626	2525.49	0.04149	3076.51	0.01521	2525.49	0.04149	3072.45	0.01681	2525.49	-0.00415	3067.42	0.02561	2525.49	0.00415	3067.98	0.02787	2525.49	0.08714	3073.29	0.02107	2525.49	0.01245	3073.15	0.01483
2523.92	0.01732	3073.01	0.01612	2523.92	0.04329	3076.65	0.01507	2523.92	0.01299	3072.59	0.01651	2523.92	0.00433	3067.56	0.02504	2523.92	0.01732	3068.12	0.02728	2523.92	0.09524	3073.43	0.02072	2523.92	0.00433	3073.29	0.01461
2522.35	0.00467	3073.15	0.01591	2522.35	0.08411	3076.79	0.01494	2522.35	-0.01869	3072.73	0.01621	2522.35	-0.00467	3067.7	0.02448	2522.35	0.01869	3068.26	0.02669	2522.35	0.10748	3073.57	0.02038	2522.35	0.00935	3073.43	0.0144
2520.78	0.00461	3073.29	0.01571	2520.78	0.0553	3076.93	0.0148	2520.78	0.03226	3072.87	0.01592	2520.78	0.02304	3067.74	0.02435	2520.78	0.03226	3068.4	0.02612	2520.78	0.08756	3073.71	0.02005	2520.78	0.00461	3073.57	0.01419
2519.21	0.01739	3073.43	0.01551	2519.21	0.07826	3077.07	0.01468	2519.21	0.02174	3072.93	0.01581	2519.21	0.0087	3067.84	0.02393	2519.21	0.00435	3068.54	0.02557	2519.21	0.09565	3073.85	0.01973	2519.21	0.01304	3073.71	0.01399
2517.64	0.00893	3073.57	0.01532	2517.64	0.05804	3077.2	0.01455	2517.64	0.04018	3073.01	0.01564	2517.64	0.01339	3067.98	0.0234	2517.64	0.01339	3068.68	0.02503	2517.64	0.08036	3073.99	0.01943	2517.64	0.02232	3073.85	0.0138
2516.07	0	3073.71	0.01514	2516.07	0.05556	3077.34	0.01443	2516.07	-0.01515	3073.15	0.01536	2516.07	0.0202	3068.12	0.02287	2516.07	0.01515	3068.82	0.0245	2516.07	0.10606	3074.13	0.01913	2516.07	0.0101	3073.99	0.01362
2514.51	0.01005	3073.85	0.01497	2514.51	0.07035	3077.48	0.01431	2514.51	0.00503	3073.29	0.01509	2514.51	0.01005	3068.26	0.02236	2514.51	0.01508	3068.96	0.02399	2514.51	0.09045	3074.27	0.01884	2514.51	0.01005	3074.13	0.01344
2512.94	-0.00495	3073.99	0.01481	2512.94	0.0396	3077.62	0.0142	2512.94	-0.04455	3073.43	0.01483	2512.94	0	3068.4	0.02186	2512.94	0.0198	3069.1	0.02349	2512.94	0.07426	3074.41	0.01856	2512.94	0.0099	3074.27	0.01327
2511.37	0.00515	3074.13	0.01465	2511.37	0.0567	3077.76	0.01409	2511.37	0.0567	3073.57	0.01458	2511.37	0.00515	3068.54	0.02137	2511.37	0.01546	3069.24	0.02301	2511.37	0.09794	3074.55	0.01828	2511.37	0	3074.41	0.0131
2509.81	0	3074.27	0.0145	2509.81	0.07027	3077.9	0.01398	2509.81	0.04324	3073.71	0.01433	2509.81	0.00541	3068.68	0.0209	2509.81	0.02703	3069.38	0.02254	2509.81	0.07568	3074.66	0.01808	2509.81	0	3074.55	0.01294
2508.24	-0.0049	3074.41	0.01436	2508.24	0.03922	3078.04	0.01387	2508.24	0.04412	3073.85	0.01409	2508.24	0.0098	3068.82	0.02043	2508.24	0.0049	3069.47	0.02225	2508.24	0.08824	3074.69	0.01802	2508.24	0	3074.66	0.01283
2506.68	-0.01058	3074.55	0.01422	2506.68	0.08466	3078.12	0.01381	2506.68	0.04233	3073.99	0.01385	2506.68	0	3068.96	0.01998	2506.68	0.01058	3069.52	0.02208	2506.68	0.12169	3074.83	0.01777	2506.68	0	3074.69	0.01279
2505.11	0.00602	3074.66	0.01412	2505.11	0.05422	3078.18	0.01377	2505.11	0.09036	3074.13	0.01362	2505.11	-0.00602	3069.1	0.01954	2505.11	-0.00602	3069.66	0.02164	2505.11	0.11446	3074.97	0.01752	2505.11	0	3074.83	0.01264
2503.55	-0.00556	3074.69	0.01409	2503.55	0.08333	3078.32	0.01367	2503.55	0.01667	3074.27	0.0134	2503.55	0.00556	3069.24	0.01911	2503.55	0.00556	3069.8	0.02121	2503.55	0.11111	3075.11	0.01728	2503.55	0.01667	3074.97	0.0125
2501.99	-0.00556	3074.83	0.01396	2501.99	0.05556	3078.46	0.01357	2501.99	-0.01667	3074.41	0.01318	2501.99	0.01667	3069.38	0.0187	2501.99	-0.00556	3069.94	0.02079	2501.99	0.05556	3075.25	0.01705	2501.99	0.01667	3075.11	0.01237
2500.42	0.01053	3074.97	0.01384	2500.42	0.09474	3078.6	0.01347	2500.42	-0.03158	3074.55	0.01297	2500.42	0	3069.47	0.01844	2500.42	0.00526	3070.08	0.02038	2500.42	0.11053	3075.39	0.01683	2500.42	0	3075.25	0.01224
2498.86	-0.00606	3075.11	0.01373	2498.86	0.09091	3078.74	0.01338	2498.86	0.06061	3074.66	0.01281	2498.86	-0.01212	3069.52	0.01829	2498.86	0.01818	3070.22	0.01999	2498.86	0.10303	3075.53	0.01661	2498.86	0	3075.39	0.01211
2497.3	0.01325	3075.25	0.01362	2497.3	0.09272	3078.88	0.01329	2497.3	-0.00662	3074.69	0.01276	2497.3	-0.01987	3069.66	0.0179	2497.3	0.01325	3070.36	0.01961	2497.3	0.10596	3075.67	0.01641	2497.3	0	3075.53	0.012
2495.74	0	3075.39	0.01351	2495.74	0.07639	3079.02	0.01319	2495.74	0.0625	3074.83	0.01256	2495.74	0	3069.8	0.01752	2495.74	0	3070.5	0.01924	2495.74	0.09028	3075.81	0.0162	2495.74	0.01389	3075.67	0.01188
2494.18	0.00641	3075.53	0.01341	2494.18	0.07051	3079.16	0.01311	2494.18	0.04487	3074.97	0.01237	2494.18	-0.01282	3069.94	0.01715	2494.18	0.01923	3070.64	0.01888	2494.18	0.09615	3075.95	0.01601	2494.18	0.01282	3075.81	0.01177
2492.61	0	3075.67	0.01332	2492.61	0.08589	3079.3	0.01302	2492.61	0.03681	3075.11	0.01218	2492.61	-0.00613	3070.08	0.01679	2492.61	0.00613	3070.78	0.01853	2492.61	0.09202	3076.09	0.01582	2492.61	0.00613	3075.95	0.01166
2491.05	-0.01316	3075.81	0.01322	2491.05	0.07237	3079.44	0.01293	2491.05	-0.03947	3075.25	0.01199	2491.05	-0.00658	3070.22	0.01644	2491.05	0.01974	3070.92	0.0182	2491.05	0.125	3076.23	0.01565	2491.05	-0.00658	3076.09	0.01156
2489.5	-0.02857	3075.95	0.01314	2489.5	0.06429	3079.58	0.01285	2489.5	0.09286	3075.39	0.01181	2489.5	-0.01429	3070.36	0.0161	2489.5	0.00714	3071.06	0.01787	2489.5	0.08571	3076.37	0.01547	2489.5	0.01429	3076.23	0.01146
2487.94	-0.0137	3076.09	0.01305	2487.94	0.05479	3079.72	0.01276	2487.94	0.05479	3075.53	0.01164	2487.94	-0.02055	3070.5	0.01577	2487.94	-0.00685	3071.2	0.01756	2487.94	0.11644	3076.39	0.01545	2487.94	0.00685	3076.37	0.01136
2486.38	0.01429	3076.23	0.01297	2486.38	0.08571	3079.85	0.01269	2486.38	0.12143	3075.67	0.01147	2486.38	0.00714	3070.64	0.01544	2486.38	0.00714	3071.2	0.01756	2486.38	0.08571	3076.51	0.0153	2486.38	-0.02143	3076.39	0.01135
2484.82	-0.01389	3076.37	0.01289	2484.82	0.03472	3079.86	0.01268	2484.82	0.03472	3075.81	0.0113	2484.82	-0.01389	3070.78	0.01513	2484.82	0.00694	3071.34	0.01725	2484.82	0.10417	3076.65	0.01514	2484.82	0.00694	3076.51	0.01127
2483.26	0	3076.39	0.01287	2483.26	0.06061	3080	0.0126	2483.26	0.07576	3075.95	0.01114	2483.26	-0.01515	3070.92	0.01483	2483.26	0	3071.48	0.01696	2483.26	0.13636	3076.79	0.01499	2483.26	-0.00758	3076.65	0.01118
2481.7	-0.01695	3076.51	0.01281	2481.7	0.09322	3080.14	0.01252	2481.7	0.11017	3076.09	0.01099	2481.7	-0.00847	3071.06	0.01454	2481.7	0.01695	3071.62	0.01667	2481.7	0.15254	3076.93	0.01484	2481.7	-0.00847	3076.79	0.01109
2480.15	0.03361	3076.65	0.01273	2480.15	0.04202	3080.28	0.01244	2480.15	0.03361	3076.23	0.01084	2480.15	-0.02521	3071.2	0.01426	2480.15	0.0084	3071.76	0.0164	2480.15	0.12605	3077.07	0.0147	2480.15	0.0084	3076.93	0.011
2478.59	-0.0082	3076.79	0.01266	2478.59	0.09836	3080.42	0.01236	2478.59	0.04918	3076.37	0.01069	2478.59	0	3071.2	0.01426	2478.59	0.0082	3071.9	0.01613	2478.59	0.14754	3077.2	0.01456	2478.59	0.02459	3077.07	0.01091
2477.03	-0.02941	3076.93	0.01258	2477.03	0.05882	3080.56	0.01228	2477.03	-0.01471	3076.39	0.01067	2477.03	0	3071.34	0.01398	2477.03	0.00735	3072.03	0.01588	2477.03	0.16176	3077.34	0.01442	2477.03	0	3077.2	0.01082
2475.48	0.02459	3077.07	0.01251	2475.48	0.08197	3080.7	0.0122	2475.48	0.05738	3076.51	0.01055	2475.48	-0.03279	3071.48	0.01372	2475.48	-0.0082	3072.17	0.01563	2475.48	0.18852	3077.48	0.0143	2475.48	0.0082	3077.34	0.01074
2473.92	-0.01653	3077.2	0.01244	2473.92	0.07438	3080.84	0.01213	2473.92	-0.05785	3076.65	0.01041	2473.92	0.00826	3071.62	0.01346	2473.92	0.01653	3072.31	0.01539	2473.92	0.1405	3077.62	0.01417	2473.92	0.02479	3077.48	0.01065
2472.37	-0.008	3077.34	0.01237	2472.37	0.12	3080.98	0.01205	2472.37	0.032	3076.79	0.01028	2472.37	0.016	3071.76	0.01321	2472.37	0.008	3072.45	0.01516	2472.37	0.112	3077.76	0.01405	2472.37	0.024	3077.62	0.01057
2470.81	0	3077.48	0.01229	2470.81	0.07692	3081.12	0.01197	2470.81	0.00855	3076.93	0.01015	2470.81	-0.02564	3071.9	0.01296	2470.81	0.02564	3072.59	0.01494	2470.81	0.13675	3077.9	0.01394	2470.81	0.00855	3077.9	0.0104
2469.26	0.00952	3077.76	0.01215	2469.26	0.10476	3081.26	0.0119	2469.26	-0.01905	3077.07	0.01002	2469.26	0	3072.03	0.01273	2469.26	0	3072.73	0.01473	2469.26	0.1619	3078.04	0.01383	2469.26	-0.00952	3078.04	0.01032
2467.7	0.00885	3077.9	0.01208	2467.7	0.09735	3081.4	0.01182	2467.7	-0.04425	3077.2	0.0099	2467.7	-0.02655	3072.17	0.0125	2467.7	-0.00885	3072.87	0.01452	2467.7	0.14159	3078.12	0.01377	2467.7	0.0177	3078.12	0.01027
2466.15	0.00833	3078.04	0.01201	2466.15	0.075	3081.54	0.01175	2466.15	0.01667	3077.34	0.00978	2466.15	0	3072.31	0.01228	2466.15	-0.01667	3072.93	0.01444	2466.15	0.16667	3078.18	0.01372	2466.15	0	3078.18	0.01023
2464.6	0.0102	3078.12	0.01197	2464.6	0.07143	3081.58	0.01172	2464.6	-0.02041	3077.48	0.00966	2464.6	-0.02041	3072.45	0.01207	2464.6	-0.0102	3073.01	0.01432	2464.6	0.18367	3078.32	0.01362	2464.6	-0.02041	3078.32	0.01015
2463.05	0.02885	3078.18	0.01194	2463.05	0.09615	3081.68	0.01167	2463.05	0.03846	3077.62	0.00955	2463.05	-0.01923	3072.59	0.01186	2463.05	0	3073.15	0.01413	2463.05	0.15385	3078.46	0.01351	2463.05	0	3078.46	0.01006
2461.5	0.01235	3078.32	0.01187	2461.5	0.07407	3081.82	0.0116	2461.5	0.12346	3077.76	0.00945	2461.5	-0.02469	3072.73	0.01166	2461.5	0.03704	3073.29	0.01395	2461.5	0.16049	3078.6	0.01342	2461.5	0.03704	3078.6	0.00997
2459.95	-0.01111	3078.46	0.01179	2459.95	0.06667	3081.96	0.01152	2459.95	0.04444	3077.9	0.00934	2459.95	-0.02222	3072.87	0.01147	2459.95	0.02222	3073.43	0.01377	2459.95	0.18889	3078.74	0.01332	2459.95	0	3078.74	0.00989
2458.39	-0.04762	3078.6	0.01172	2458.39	0.11905	3082.1	0.01145	2458.39	-0.03571	3078.04	0.00924	2458.39	0.0119	3072.93	0.0114	2458.39	-0.0119	3073.57	0.0136	2458.39	0.25	3078.88	0.01323	2458.39	0.0119	3078.88	0.0098
2456.84	-0.02299	3078.74	0.01164	2456.84	0.13793	3082.24	0.01137	2456.84	0.02299	3078.12	0.00919	2456.84	-0.03448	3073.01	0.01129	2456.84	0.01149	3073.71	0.01344	2456.84	0.27586	3079.02	0.01314	2456.84	0.02299	3079.02	0.00971
2455.29	-0.02151	3078.88	0.01157	2455.29	0.10753	3082.38	0.0113	2455.29	-0.05376	3078.18	0.00914	2455.29	-0.02151	3073.15	0.0111	2455.29	0	3073.85	0.01328	2455.29	0.19355	3079.16	0.01305	2455.29	0.01075	3079.16	0.00963
2453.74	-0.02041	3079.02	0.01149	2453.74	0.15306	3082.51	0.01123	2453.74	0.04082	3078.32	0.00905	2453.74	0	3073.29	0.01093	2453.74	0.0102	3073.99	0.01313	2453.74	0.23469	3079.3	0.01297	2453.74	0.0102	3079.3	0.00954
2452.2	-0.02062	3079.16	0.01141	2452.2	0.1134	3082.65	0.01115	2452.2	0	3078.46	0.00896	2452.2	-0.01031	3073.43	0.01076	2452.2	0.02062	3074.13	0.01298	2452.2	0.17526	3079.44	0.01288	2452.2	0.02062	3079.44	0.00945
2450.65	-0.02532	3079.3	0.01134	2450.65	0.08861	3082.79	0.01108	2450.65	0.08861	3078.6	0.00887	2450.65	-0.02532	3073.57	0.0106	2450.65	0.01266	3074.27	0.01284	2450.65	0.21519	3079.58	0.0128	2450.65	0.02532	3079.58	0.00936
2449.1	0	3079.44	0.01126	2449.1	0.16867	3082.93	0.01101	2449.1	0.0241	3078.74	0.00878	2449.1	0.01205	3073.71	0.01044	2449.1	0	3074.41	0.01271	2449.1	0.20482	3079.72	0.01272	2449.1	0	3079.72	0.00927
2447.55	0	3079.58	0.01118	2447.55	0.06849	3083.07	0.01094	2447.55	0	3078.88	0.0087	2447.55	-0.0137	3073.85	0.01029	2447.55	0.0274	3074.55	0.01258	2447.55	0.28767	3079.85	0.01264	2447.55	0.0274	3079.85	0.00919
2446	-0.04762	3079.72	0.0111	2446	0.15873	3083.21	0.01087	2446	-0.01587	3079.02	0.00861	2446	0.04762	3073.99	0.01014	2446	0.01587	3074.66	0.01248	2446	0.22222	3079.86	0.01264	2446	-0.01587	3080	0.00909
2444.46	0.01408	3079.85	0.01102	2444.46	0.12676	3083.32	0.01081	2444.46	0.05634	3079.16	0.00853	2444.46	-0.01408	3074.13	0.01	2444.46	0	3074.69	0.01245	2444.46	0.25352	3080	0.01256	2444.46	0.04225	3080.14	0.009
2442.91	-0.01205	3079.86	0.01101	2442.91	0.10843	3083.35	0.0108	2442.91	0.0241	3079.3	0.00846	2442.91	-0.01205	3074.27	0.00987	2442.91	0.0241	3074.83	0.01233	2442.91	0.27711	3080.14	0.01248	2442.91	0.0241	3080.28	0.00892
2441.37	0.02532	3080	0.01093	2441.37	0.11392	3083.49	0.01072	2441.37	0	3079.44	0.00838	2441.37	0	3074.41	0.00973	2441.37	0	3074.97	0.01221	2441.37	0.18987	3080.28	0.0124	2441.37	0.01266	3080.42	0.00883
2439.82	0.02857	3080.14	0.01085	2439.82	0.1	3083.63	0.01065	2439.82	-0.1	3079.58	0.00831	2439.82	0	3074.55	0.00961	2439.82	0.04286	3075.11	0.0121	2439.82	0.24286	3080.42	0.01232	2439.82	0.02857	3080.56	0.00874
2438.28	0.02597	3080.28	0.01076	2438.28	0.15584	3083.77	0.01058	2438.28	-0.07792	3079.72	0.00824	2438.28	-0.03896	3074.66	0.00951	2438.28	0.03896	3075.25	0.01199	2438.28	0.23377	3080.56	0.01225	2438.28	0.02597	3080.7	0.00865
2436.73	-0.04	3080.42	0.01068	2436.73	0.12	3083.91	0.01052	2436.73	0.12	3079.85	0.00817	2436.73	0.04	3074.69	0.00948	2436.73	-0.02667	3075.39	0.01188	2436.73	0.25333	3080.7	0.01217	2436.73	0.01333	3080.84	0.00857
2435.19	0	3080.56	0.01059	2435.19	0.1875	3084.05	0.01045	2435.19	-0.0875	3079.86	0.00817	2435.19	-0.0125	3074.83	0.00936	2435.19	0.05	3075.53	0.01178	2435.19	0.325	3080.84	0.01209	2435.19	0.025	3080.98	0.00848
2433.64	0	3080.7	0.01051	2433.64	0.14035	3084.19	0.01038	2433.64	0.31579	3080	0.0081	2433.64	0	3074.97	0.00925	2433.64	0	3075.67	0.01168	2433.64	0.31579	3081.12	0.01194	2433.64	0.10526	3081.12	0.00839
2432.1	0.03077	3080.84	0.01042	2432.1	0.2	3084.33	0.01031	2432.1	0.04615	3080.14	0.00803	2432.1	-0.01538	3075.11	0.00914	2432.1	0.09231	3075.81	0.01158	2432.1	0.38462	3081.26	0.01186	2432.1	0.03077	3081.26	0.00831
2430.56	0.04688	3080.98	0.01034	2430.56	0.21875	3084.47	0.01024	2430.56	0.0625	3080.28	0.00797	2430.56	-0.01563	3075.25	0.00903	2430.56	-0.01563	3075.95	0.01148	2430.56	0.3125	3081.4	0.01179	2430.56	0.09375	3081.4	0.00822
2429.02	0	3081.12	0.01025	2429.02	0.26984	3084.61	0.01018	2429.02	-0.07937	3080.42	0.0079	2429.02	0.01587	3075.39	0.00892	2429.02	0.01587	3076.09	0.01139	2429.02	0.31746	3081.54	0.01171	2429.02	0.01587	3081.54	0.00814
2427.48	-0.01786	3081.26	0.01016	2427.48	0.23214	3084.75	0.01011	2427.48	0.125	3080.56	0.00784	2427.48	0.01786	3075.53	0.00882	2427.48	0.07143	3076.23	0.01129	2427.48	0.35714	3081.58	0.01168	2427.48	0.05357	3081.58	0.00811
2425.93	-0.04545	3081.4	0.01007	2425.93	0.15152	3084.89	0.01004	2425.93	0.22727	3080.7	0.00778	2425.93	0	3075.67	0.00873	2425.93	0.0303	3076.37	0.0112	2425.93	0.34848	3081.68	0.01163	2425.93	0.01515	3081.68	0.00806
2424.39	0	3081.58	0.00996	2424.39	0.21667	3085.03	0.00998	2424.39	0.01667	3080.84	0.00771	2424.39	-0.06667	3075.81	0.00863	2424.39	-0.01667	3076.39	0.01119	2424.39	0.28333	3081.82	0.01156	2424.39	0.05	3081.82	0.00798
2422.85	0.02985	3081.68	0.0099	2422.85	0.1194	3085.05	0.00997	2422.85	0.01493	3080.98	0.00765	2422.85	0.01493	3075.95	0.00854	2422.85	-0.02985	3076.51	0.01111	2422.85	0.23881	3081.96	0.01148	2422.85	0	3081.96	0.0079
2421.31	0.02817	3081.82	0.00981	2421.31	0.1831	3085.17	0.00991	2421.31	0.09859	3081.12	0.00759	2421.31	-0.02817	3076.09	0.00845	2421.31	0	3076.65	0.01102	2421.31	0.21127	3082.1	0.0114	2421.31	0	3082.1	0.00782
2419.77	0	3081.96	0.00973	2419.77	0.15	3085.31	0.00985	2419.77	-0.03333	3081.26	0.00753	2419.77	-0.01667	3076.23	0.00836	2419.77	-0.01667	3076.79	0.01093	2419.77	0.2	3082.24	0.01132	2419.77	-0.01667	3082.24	0.00774
2418.23	0	3082.1	0.00964	2418.23	0.13846	3085.45	0.00979	2418.23	0.06154	3081.4	0.00748	2418.23	0.03077	3076.37	0.00828	2418.23	0	3076.93	0.01085	2418.23	0.23077	3082.38	0.01124	2418.23	0	3082.38	0.00766
2416.7	-0.01818	3082.24	0.00955	2416.7	0.14545	3085.59	0.00972	2416.7	-0.03636	3081.54	0.00742	2416.7	0	3076.39	0.00827	2416.7	0.03636	3077.07	0.01076	2416.7	0.38182	3082.51	0.01117	2416.7	0.03636	3082.51	0.00758
2415.16	0.01818	3082.38	0.00947	2415.16	0.12727	3085.73	0.00966	2415.16	0.14545	3081.58	0.0074	2415.16	0	3076.51	0.0082	2415.16	-0.01818	3077.2	0.01067	2415.16	0.29091	3082.65	0.01109	2415.16	0.01818	3082.65	0.00751
2413.62	-0.01471	3082.51	0.00938	2413.62	0.10294	3085.87	0.0096	2413.62	0.01471	3081.68	0.00736	2413.62	-0.02941	3076.65	0.00812	2413.62	0.01471	3077.34	0.01058	2413.62	0.22059	3082.79	0.01101	2413.62	0.04412	3082.79	0.00743
2412.08	0.04	3082.65	0.0093	2412.08	0.12	3086.01	0.00954	2412.08	0.14	3081.82	0.0073	2412.08	0.02	3076.79	0.00804	2412.08	0.06	3077.48	0.0105	2412.08	0.44	3082.93	0.01093	2412.08	0	3082.93	0.00736
2410.55	0.05556	3082.79	0.00921	2410.55	0.16667	3086.15	0.00948	2410.55	0	3081.96	0.00724	2410.55	0	3076.93	0.00796	2410.55	0.03704	3077.62	0.01041	2410.55	0.31481	3083.07	0.01085	2410.55	0	3083.07	0.00728
2409.01	-0.01786	3082.93	0.00913	2409.01	0.16071	3086.29	0.00942	2409.01	-0.16071	3082.1	0.00719	2409.01	-0.01786	3077.07	0.00789	2409.01	0.01786	3078.12	0.01011	2409.01	0.32143	3083.32	0.01071	2409.01	0	3083.21	0.00721
2407.47	-0.01923	3083.07	0.00904	2407.47	0.17308	3086.43	0.00936	2407.47	0.11538	3082.24	0.00713	2407.47	-0.01923	3077.2	0.00781	2407.47	0.03846	3078.88	0.00963	2407.47	0.26923	3083.63	0.01053	2407.47	0.05769	3083.32	0.00716
2405.94	-0.03333	3083.21	0.00896	2405.94	0.16667	3086.57	0.0093	2405.94	0	3082.38	0.00707	2405.94	0.01667	3077.34	0.00774	2405.94	-0.03333	3079.02	0.00955	2405.94	0.35	3083.77	0.01045	2405.94	-0.03333	3083.35	0.00714
2404.4	-0.03226	3083.32	0.0089	2404.4	0.20968	3086.71	0.00924	2404.4	0.1129	3082.51	0.00702	2404.4	-0.01613	3077.48	0.00767	2404.4	0.06452	3079.16	0.00946	2404.4	0.30645	3083.91	0.01037	2404.4	0	3083.49	0.00707
2402.87	-0.01587	3083.35	0.00888	2402.87	0.15873	3086.78	0.00921	2402.87	0.07937	3082.65	0.00696	2402.87	-0.03175	3077.62	0.0076	2402.87	-0.01587	3079.3	0.00938	2402.87	0.2381	3084.05	0.01029	2402.87	0.03175	3083.63	0.007
2401.34	-0.03333	3083.49	0.0088	2401.34	0.1	3086.85	0.00918	2401.34	-0.05	3082.79	0.0069	2401.34	0.01667	3077.76	0.00753	2401.34	-0.05	3079.44	0.00929	2401.34	0.31667	3084.19	0.01022	2401.34	0.05	3083.77	0.00694
2399.8	-0.01724	3083.63	0.00872	2399.8	0.13793	3086.99	0.00913	2399.8	-0.05172	3082.93	0.00685	2399.8	0.01724	3077.9	0.00746	2399.8	0	3079.58	0.0092	2399.8	0.2931	3084.33	0.01014	2399.8	-0.03448	3083.91	0.00687
2398.27	0.03509	3083.77	0.00863	2398.27	0.17544	3087.13	0.00907	2398.27	-0.03509	3083.07	0.00679	2398.27	-0.01754	3078.04	0.00739	2398.27	0.03509	3079.72	0.00912	2398.27	0.22807	3084.47	0.01006	2398.27	-0.01754	3084.05	0.0068
2396.74	0	3083.91	0.00856	2396.74	0.13333	3087.27	0.00901	2396.74	-0.08333	3083.21	0.00674	2396.74	0.03333	3078.12	0.00735	2396.74	0.03333	3079.85	0.00904	2396.74	0.25	3084.61	0.00998	2396.74	0.03333	3084.19	0.00674
2395.2	0	3084.05	0.00848	2395.2	0.15686	3087.41	0.00896	2395.2	0.01961	3083.32	0.0067	2395.2	-0.05882	3078.18	0.00732	2395.2	0.03922	3079.86	0.00903	2395.2	0.2549	3084.75	0.0099	2395.2	-0.03922	3084.33	0.00668
2393.67	-0.0339	3084.19	0.0084	2393.67	0.15254	3087.55	0.0089	2393.67	0.01695	3083.35	0.00668	2393.67	0	3078.32	0.00725	2393.67	0.01695	3080	0.00895	2393.67	0.28814	3084.89	0.00983	2393.67	0.01695	3084.47	0.00661
2392.14	0	3084.33	0.00832	2392.14	0.16949	3087.68	0.00885	2392.14	0.0678	3083.49	0.00663	2392.14	-0.0339	3078.46	0.00719	2392.14	0	3080.14	0.00887	2392.14	0.27119	3085.03	0.00975	2392.14	-0.01695	3084.61	0.00655
2390.61	-0.01724	3084.47	0.00824	2390.61	0.22414	3087.82	0.0088	2390.61	-0.05172	3083.63	0.00657	2390.61	0.01724	3078.6	0.00712	2390.61	0	3080.28	0.00878	2390.61	0.2069	3085.05	0.00974	2390.61	-0.05172	3084.75	0.00649
2389.08	0	3084.61	0.00817	2389.08	0.2	3087.96	0.00874	2389.08	-0.04	3083.77	0.00652	2389.08	-0.08	3078.74	0.00705	2389.08	0.04	3080.42	0.0087	2389.08	0.32	3085.17	0.00967	2389.08	0.08	3084.89	0.00643
2387.55	0.04412	3084.75	0.00809	2387.55	0.17647	3088.1	0.00869	2387.55	0.01471	3083.91	0.00647	2387.55	0	3078.88	0.00699	2387.55	0.02941	3080.56	0.00862	2387.55	0.23529	3085.31	0.0096	2387.55	-0.01471	3085.03	0.00637
2386.02	-0.01639	3084.89	0.00802	2386.02	0.14754	3088.24	0.00864	2386.02	0.16393	3084.05	0.00641	2386.02	-0.01639	3079.02	0.00692	2386.02	0.06557	3080.7	0.00853	2386.02	0.2459	3085.45	0.00952	2386.02	0.01639	3085.05	0.00636
2384.49	0.02128	3085.03	0.00795	2384.49	0.19149	3088.38	0.00859	2384.49	-0.04255	3084.19	0.00636	2384.49	0.04255	3079.16	0.00686	2384.49	0.02128	3080.84	0.00845	2384.49	0.25532	3085.59	0.00945	2384.49	-0.04255	3085.17	0.00631
2382.96	0	3085.05	0.00794	2382.96	0.08333	3088.52	0.00854	2382.96	-0.20833	3084.33	0.00631	2382.96	0	3079.3	0.00679	2382.96	-0.02083	3080.98	0.00837	2382.96	0.41667	3085.73	0.00937	2382.96	0.02083	3085.31	0.00626
2381.44	-0.02778	3085.17	0.00788	2381.44	0.27778	3088.52	0.00854	2381.44	0.13889	3084.47	0.00625	2381.44	0.08333	3079.44	0.00673	2381.44	-0.05556	3081.12	0.00829	2381.44	0.44444	3085.87	0.0093	2381.44	0	3085.45	0.0062
2379.91	0	3085.31	0.0078	2379.91	0.14634	3088.66	0.00849	2379.91	-0.19512	3084.61	0.0062	2379.91	-0.04878	3079.58	0.00666	2379.91	-0.04878	3081.26	0.00821	2379.91	0.43902	3086.01	0.00923	2379.91	0	3085.59	0.00615
2378.38	0.04	3085.45	0.00773	2378.38	0.28	3088.8	0.00844	2378.38	-0.2	3084.75	0.00615	2378.38	-0.04	3079.72	0.0066	2378.38	0.16	3081.4	0.00814	2378.38	0.56	3086.15	0.00916	2378.38	-0.04	3085.73	0.00609
2376.85	-0.10345	3085.59	0.00766	2376.85	0.41379	3088.94	0.00839	2376.85	0.2069	3084.89	0.0061	2376.85	-0.06897	3079.85	0.00654	2376.85	0	3081.54	0.00806	2376.85	0.65517	3086.29	0.00908	2376.85	-0.03448	3085.87	0.00604
2375.33	0.07692	3085.73	0.0076	2375.33	0.30769	3089.08	0.00834	2375.33	-0.07692	3085.03	0.00605	2375.33	-0.03846	3079.86	0.00654	2375.33	0.11538	3081.58	0.00803	2375.33	0.61538	3086.43	0.00901	2375.33	-0.03846	3086.01	0.00598
2373.8	-0.18182	3085.87	0.00753	2373.8	0.90909	3089.22	0.0083	2373.8	-0.09091	3085.05	0.00604	2373.8	-0.09091	3080	0.00647	2373.8	0	3081.68	0.00798	2373.8	1.54545	3086.57	0.00894	2373.8	0.18182	3086.15	0.00593
2372.28	-0.11765	3086.01	0.00746	2372.28	0.58824	3089.36	0.00825	2372.28	-0.76471	3085.17	0.006	2372.28	-0.05882	3080.14	0.00641	2372.28	-0.11765	3081.82	0.0079	2372.28	0.76471	3086.71	0.00887	2372.28	-0.05882	3086.29	0.00588
2370.75	-0.15385	3086.15	0.00739	2370.75	0.38462	3089.5	0.0082	2370.75	-0.15385	3085.31	0.00595	2370.75	-0.07692	3080.28	0.00635	2370.75	-0.15385	3081.96	0.00783	2370.75	1.30769	3086.78	0.00884	2370.75	0.15385	3086.43	0.00583
2369.23	-0.11111	3086.29	0.00733	2369.23	0.77778	3089.64	0.00816	2369.23	0	3085.45	0.0059	2369.23	0.11111	3080.42	0.00628	2369.23	0.11111	3082.1	0.00776	2369.23	1.55556	3086.85	0.0088	2369.23	-0.22222	3086.57	0.00578
2367.7	-0.6	3086.43	0.00727	2367.7	2	3089.78	0.00811	2367.7	-0.6	3085.59	0.00585	2367.7	-0.2	3080.56	0.00622	2367.7	0.4	3082.24	0.00768	2367.7	2.2	3086.99	0.00874	2367.7	-0.2	3086.71	0.00573
2366.18	-0.5	3086.57	0.0072	2366.18	1.66667	3089.92	0.00807	2366.18	-0.83333	3085.73	0.0058	2366.18	-0.16667	3080.7	0.00616	2366.18	0	3082.38	0.00761	2366.18	2	3087.13	0.00867	2366.18	0.5	3086.78	0.00571
2364.66	-0.42857	3086.71	0.00714	2364.66	0.85714	3090.06	0.00802	2364.66	-0.42857	3085.87	0.00575	2364.66	-0.14286	3080.84	0.0061	2364.66	0.28571	3082.51	0.00754	2364.66	1.85714	3087.27	0.0086	2364.66	0.28571	3086.85	0.00568
2363.13	0.5	3086.78	0.00711	2363.13	4.5	3090.2	0.00798	2363.13	3.5	3086.01	0.00571	2363.13	-2	3080.98	0.00604	2363.13	0	3082.65	0.00747	2363.13	8	3087.41	0.00854	2363.13	1	3086.99	0.00564
2361.61	0.6	3086.85	0.00708	2361.61	2.2	3090.25	0.00796	2361.61	-2	3086.15	0.00566	2361.61	-1	3081.12	0.00598	2361.61	0.2	3082.79	0.0074	2361.61	2.6	3087.55	0.00847	2361.61	0.8	3087.13	0.00559
2360.09	-0.25	3086.99	0.00702	2360.09	1	3090.34	0.00794	2360.09	-0.5	3086.29	0.00561	2360.09	-0.375	3081.26	0.00592	2360.09	0.25	3082.93	0.00733	2360.09	2.125	3087.68	0.00841	2360.09	0.125	3087.27	0.00555
2358.57	-0.11111	3087.13	0.00696	2358.57	0.33333	3090.48	0.00789	2358.57	-2.55556	3086.43	0.00557	2358.57	-0.11111	3081.4	0.00586	2358.57	0.22222	3083.07	0.00726	2358.57	1.77778	3087.82	0.00834	2358.57	-0.11111	3087.41	0.0055
2357.05	-0.09091	3087.27	0.0069	2357.05	0.54545	3090.62	0.00785	2357.05	0.81818	3086.57	0.00552	2357.05	0.18182	3081.54	0.0058	2357.05	0.09091	3083.21	0.00719	2357.05	1.45455	3087.96	0.00828	2357.05	0.09091	3087.55	0.00546
2355.52	0.2	3087.41	0.00684	2355.52	2	3090.76	0.00781	2355.52	0	3086.71	0.00548	2355.52	-0.6	3081.58	0.00578	2355.52	0.6	3083.32	0.00714	2355.52	3	3088.1	0.00822	2355.52	-0.2	3087.68	0.00541
2354.01	-0.2	3087.55	0.00678	2354.01	1.6	3090.9	0.00777	2354.01	-1.2	3086.78	0.00545	2354.01	-0.6	3081.68	0.00574	2354.01	0.2	3083.35	0.00713	2354.01	2.4	3088.24	0.00815	2354.01	-0.2	3087.82	0.00537
2352.48	-0.2	3087.68	0.00672	2352.48	0.86667	3091.04	0.00773	2352.48	-0.6	3086.85	0.00543	2352.48	0	3081.82	0.00568	2352.48	0	3083.49	0.00706	2352.48	0.93333	3088.38	0.00809	2352.48	0	3087.96	0.00533
2350.97	-0.25	3087.82	0.00667	2350.97	0.25	3091.18	0.00769	2350.97	-0.5	3086.99	0.00539	2350.97	-0.125	3081.96	0.00562	2350.97	0.25	3083.63	0.007	2350.97	2.125	3088.52	0.00804	2350.97	0.375	3088.1	0.00528
2349.45	-0.5	3087.96	0.00661	2349.45	1.75	3091.32	0.00765	2349.45	0.5	3087.13	0.00535	2349.45	-0.5	3082.1	0.00556	2349.45	0	3083.77	0.00693	2349.45	3	3088.52	0.00803	2349.45	0	3088.24	0.00524
2347.93	0.125	3088.1	0.00656	2347.93	1.375	3091.46	0.00761	2347.93	-0.625	3087.27	0.0053	2347.93	0.125	3082.24	0.00551	2347.93	0.125	3083.91	0.00687	2347.93	2.125	3088.66	0.00797	2347.93	0.25	3088.38	0.0052
2346.41	-0.22222	3088.24	0.00651	2346.41	0.66667	3091.6	0.00757	2346.41	-0.33333	3087.41	0.00526	2346.41	-0.11111	3082.38	0.00545	2346.41	0.33333	3084.05	0.00681	2346.41	1.55556	3088.8	0.00792	2346.41	-0.11111	3088.52	0.00516
2344.89	-0.125	3088.38	0.00645	2344.89	0.875	3091.74	0.00753	2344.89	0.125	3087.55	0.00522	2344.89	0.125	3082.51	0.00539	2344.89	0	3084.19	0.00675	2344.89	2	3088.94	0.00786	2344.89	0	3088.52	0.00516
2343.38	-0.08333	3088.52	0.0064	2343.38	0.66667	3091.88	0.00749	2343.38	-0.58333	3087.68	0.00518	2343.38	-0.08333	3082.65	0.00534	2343.38	-0.16667	3084.33	0.00669	2343.38	1.16667	3089.08	0.0078	2343.38	0	3088.66	0.00512
2341.86	2	3088.52	0.0064	2341.86	-7	3091.99	0.00746	2341.86	-3	3087.82	0.00514	2341.86	0	3082.79	0.00528	2341.86	0	3084.47	0.00663	2341.86	-17	3089.22	0.00774	2341.86	-1	3088.8	0.00508
2340.34	-0.5	3088.66	0.00635	2340.34	4.5	3092.02	0.00746	2340.34	1.5	3087.96	0.0051	2340.34	-1	3082.93	0.00523	2340.34	1	3084.61	0.00657	2340.34	7	3089.36	0.00769	2340.34	-2	3088.94	0.00505
2338.83	0	3088.8	0.0063	2338.83	1.11111	3092.16	0.00742	2338.83	0	3088.1	0.00506	2338.83	-0.22222	3083.07	0.00518	2338.83	-0.11111	3084.75	0.00651	2338.83	1.44444	3089.5	0.00763	2338.83	0.22222	3089.08	0.00501
2337.31	-0.11111	3088.94	0.00625	2337.31	0.55556	3092.3	0.00738	2337.31	1.66667	3088.24	0.00502	2337.31	-0.33333	3083.21	0.00512	2337.31	0.11111	3084.89	0.00645	2337.31	1	3089.64	0.00758	2337.31	0	3089.22	0.00497
2335.8	-0.375	3089.08	0.0062	2335.8	0.875	3092.44	0.00735	2335.8	-0.125	3088.38	0.00498	2335.8	-0.125	3083.32	0.00508	2335.8	0.125	3085.03	0.0064	2335.8	1.875	3089.78	0.00752	2335.8	0.25	3089.36	0.00493
2334.28	0	3089.22	0.00615	2334.28	1	3092.58	0.00731	2334.28	-0.57143	3088.52	0.00494	2334.28	-0.28571	3083.35	0.00507	2334.28	0.42857	3085.05	0.00639	2334.28	1.57143	3089.92	0.00747	2334.28	0	3089.5	0.0049
2332.77	-0.33333	3089.36	0.0061	2332.77	1.5	3092.72	0.00728	2332.77	-0.33333	3088.52	0.00494	2332.77	-0.5	3083.49	0.00502	2332.77	-0.5	3085.17	0.00634	2332.77	2.33333	3090.06	0.00742	2332.77	0.16667	3089.64	0.00486
2331.26	-0.2	3089.5	0.00605	2331.26	0.6	3092.86	0.00724	2331.26	1	3088.66	0.00491	2331.26	0	3083.63	0.00497	2331.26	0.1	3085.31	0.00629	2331.26	1.3	3090.2	0.00737	2331.26	0	3089.78	0.00483
2329.74	--	3089.64	0.00601	2329.74	--	3092.99	0.00721	2329.74	--	3088.8	0.00487	2329.74	--	3083.77	0.00492	2329.74	--	3085.45	0.00623	2329.74	--	3090.25	0.00735	2329.74	--	3089.92	0.00479
2328.23	-0.75	3089.78	0.00596	2328.23	1	3093.13	0.00717	2328.23	-0.75	3088.94	0.00483	2328.23	0	3083.91	0.00487	2328.23	0.25	3085.59	0.00618	2328.23	3	3090.34	0.00732	2328.23	-0.75	3090.06	0.00476
2326.72	-1	3089.92	0.00592	2326.72	7	3093.27	0.00714	2326.72	-6	3089.08	0.0048	2326.72	-1	3084.05	0.00482	2326.72	0	3085.73	0.00613	2326.72	15	3090.48	0.00727	2326.72	-1	3090.2	0.00472
2325.21	0	3090.06	0.00587	2325.21	0.6	3093.41	0.00711	2325.21	0	3089.22	0.00476	2325.21	-0.2	3084.19	0.00477	2325.21	0	3085.87	0.00608	2325.21	3	3090.62	0.00722	2325.21	-0.2	3090.25	0.00471
2323.7	0	3090.2	0.00583	2323.7	2.5	3093.55	0.00707	2323.7	2.5	3089.36	0.00473	2323.7	-1	3084.33	0.00472	2323.7	0.5	3086.01	0.00603	2323.7	7	3090.76	0.00717	2323.7	0.5	3090.34	0.00469
2322.19	-0.15385	3090.25	0.00581	2322.19	0.38462	3093.69	0.00704	2322.19	0.30769	3089.5	0.00469	2322.19	-0.15385	3084.47	0.00467	2322.19	0.07692	3086.15	0.00598	2322.19	0.84615	3090.9	0.00712	2322.19	-0.07692	3090.48	0.00466
		3090.34	0.00578			3093.72	0.00703			3089.64	0.00466			3084.61	0.00463			3086.29	0.00593			3091.04	0.00707			3090.62	0.00463
		3090.48	0.00574			3093.83	0.00701			3089.78	0.00462			3084.75	0.00458			3086.43	0.00588			3091.18	0.00702			3090.76	0.00459
		3090.62	0.0057			3093.97	0.00698			3089.92	0.00459			3084.89	0.00454			3086.57	0.00583			3091.32	0.00698			3090.9	0.00456
		3090.76	0.00566			3094.11	0.00694			3090.06	0.00456			3085.03	0.00449			3086.71	0.00578			3091.46	0.00693			3091.04	0.00453
		3090.9	0.00561			3094.25	0.00691			3090.2	0.00452			3085.05	0.00449			3086.78	0.00576			3091.6	0.00689			3091.18	0.0045
		3091.04	0.00557			3094.39	0.00688			3090.25	0.00451			3085.17	0.00445			3086.85	0.00574			3091.74	0.00684			3091.32	0.00447
		3091.18	0.00553			3094.53	0.00685			3090.34	0.00449			3085.31	0.0044			3086.99	0.00569			3091.88	0.0068			3091.46	0.00444
		3091.32	0.00549			3094.67	0.00682			3090.48	0.00446			3085.45	0.00436			3087.13	0.00565			3091.99	0.00676			3091.6	0.00441
		3091.46	0.00546			3094.81	0.00679			3090.62	0.00443			3085.59	0.00432			3087.27	0.0056			3092.02	0.00675			3091.74	0.00438
		3091.6	0.00542			3094.95	0.00676			3090.76	0.0044			3085.73	0.00428			3087.41	0.00556			3092.16	0.00671			3091.88	0.00435
		3091.74	0.00538			3095.09	0.00673			3090.9	0.00437			3085.87	0.00424			3087.55	0.00551			3092.3	0.00667			3091.99	0.00433
		3091.88	0.00534			3095.23	0.0067			3091.04	0.00434			3086.01	0.0042			3087.68	0.00547			3092.44	0.00662			3092.02	0.00433
		3091.99	0.00531			3095.37	0.00667			3091.18	0.00431			3086.15	0.00416			3087.82	0.00543			3092.58	0.00658			3092.16	0.0043
		3092.02	0.0053			3095.46	0.00666			3091.32	0.00428			3086.29	0.00412			3087.96	0.00539			3092.72	0.00654			3092.3	0.00427
		3092.16	0.00527			3095.51	0.00665			3091.46	0.00425			3086.43	0.00408			3088.1	0.00535			3092.86	0.0065			3092.44	0.00424
		3092.3	0.00523			3095.65	0.00662			3091.6	0.00422			3086.57	0.00404			3088.24	0.00531			3092.99	0.00646			3092.58	0.00422
		3092.44	0.0052			3095.79	0.00659			3091.74	0.0042			3086.71	0.004			3088.38	0.00527			3093.13	0.00642			3092.72	0.00419
		3092.58	0.00516			3095.93	0.00656			3091.88	0.00417			3086.78	0.00398			3088.52	0.00523			3093.27	0.00638			3092.86	0.00416
		3092.72	0.00513			3096.07	0.00654			3091.99	0.00415			3086.85	0.00396			3088.52	0.00523			3093.41	0.00634			3092.99	0.00414
		3092.86	0.00509			3096.21	0.00651			3092.02	0.00414			3086.99	0.00393			3088.66	0.00519			3093.55	0.00631			3093.13	0.00411
		3092.99	0.00506			3096.35	0.00648			3092.16	0.00411			3087.13	0.00389			3088.8	0.00515			3093.69	0.00627			3093.27	0.00409
		3093.13	0.00503			3096.49	0.00646			3092.3	0.00409			3087.27	0.00385			3088.94	0.00511			3093.72	0.00626			3093.41	0.00406
		3093.27	0.00499			3096.63	0.00643			3092.44	0.00406			3087.41	0.00382			3089.08	0.00507			3093.83	0.00623			3093.55	0.00404
		3093.41	0.00496			3096.77	0.0064			3092.58	0.00404			3087.55	0.00378			3089.22	0.00504			3093.97	0.00619			3093.69	0.00401
		3093.55	0.00493			3096.91	0.00638			3092.72	0.00401			3087.68	0.00375			3089.36	0.005			3094.11	0.00616			3093.72	0.00401
		3093.69	0.0049			3097.05	0.00635			3092.86	0.00398			3087.82	0.00372			3089.5	0.00497			3094.25	0.00612			3093.83	0.00399
		3093.72	0.00489			3097.19	0.00633			3092.99	0.00396			3087.96	0.00368			3089.64	0.00493			3094.39	0.00609			3093.97	0.00397
		3093.83	0.00487			3097.2	0.00633			3093.13	0.00394			3088.1	0.00365			3089.78	0.0049			3094.53	0.00605			3094.11	0.00394
		3093.97	0.00483			3097.33	0.0063			3093.27	0.00391			3088.24	0.00362			3089.92	0.00486			3094.67	0.00602			3094.25	0.00392
		3094.11	0.0048			3097.47	0.00628			3093.41	0.00389			3088.38	0.00359			3090.06	0.00483			3094.81	0.00598			3094.39	0.0039
		3094.25	0.00477			3097.61	0.00625			3093.55	0.00386			3088.52	0.00356			3090.2	0.00479			3094.95	0.00595			3094.53	0.00387
		3094.39	0.00474			3097.75	0.00623			3093.69	0.00384			3088.52	0.00356			3090.25	0.00478			3095.09	0.00592			3094.67	0.00385
		3094.53	0.00472			3097.89	0.00621			3093.72	0.00384			3088.66	0.00352			3090.34	0.00476			3095.23	0.00588			3094.81	0.00383
		3094.67	0.00469			3098.03	0.00618			3093.83	0.00382			3088.8	0.00349			3090.48	0.00473			3095.37	0.00585			3094.95	0.00381
		3094.81	0.00466			3098.16	0.00616			3093.97	0.00379			3088.94	0.00346			3090.62	0.0047			3095.46	0.00583			3095.09	0.00379
		3094.95	0.00463			3098.3	0.00614			3094.11	0.00377			3089.08	0.00343			3090.76	0.00467			3095.51	0.00582			3095.23	0.00376
		3095.09	0.0046			3098.44	0.00611			3094.25	0.00375			3089.22	0.0034			3090.9	0.00463			3095.65	0.00579			3095.37	0.00374
		3095.23	0.00457			3098.58	0.00609			3094.39	0.00373			3089.36	0.00338			3091.04	0.0046			3095.79	0.00576			3095.46	0.00373
		3095.37	0.00455			3098.72	0.00607			3094.53	0.00371			3089.5	0.00335			3091.18	0.00457			3095.93	0.00573			3095.51	0.00372
		3095.46	0.00453			3098.86	0.00605			3094.67	0.00368			3089.64	0.00332			3091.32	0.00454			3096.07	0.0057			3095.65	0.0037
		3095.51	0.00452			3098.94	0.00603			3094.81	0.00366			3089.78	0.00329			3091.46	0.00451			3096.21	0.00567			3095.79	0.00368
		3095.65	0.00449			3099	0.00602			3094.95	0.00364			3089.92	0.00326			3091.6	0.00448			3096.35	0.00564			3095.93	0.00366
		3095.79	0.00447			3099.14	0.006			3095.09	0.00362			3090.06	0.00324			3091.74	0.00445			3096.49	0.00561			3096.07	0.00364
		3095.93	0.00444			3099.28	0.00598			3095.23	0.0036			3090.2	0.00321			3091.88	0.00443			3096.63	0.00558			3096.21	0.00362
		3096.07	0.00442			3099.42	0.00596			3095.37	0.00358			3090.25	0.0032			3091.99	0.0044			3096.77	0.00555			3096.35	0.0036
		3096.21	0.00439			3099.56	0.00594			3095.46	0.00357			3090.34	0.00318			3092.02	0.0044			3096.91	0.00552			3096.49	0.00358
		3096.35	0.00437			3099.7	0.00592			3095.51	0.00356			3090.48	0.00316			3092.16	0.00437			3097.05	0.00549			3096.63	0.00356
		3096.49	0.00434			3099.84	0.0059			3095.65	0.00354			3090.62	0.00313			3092.3	0.00434			3097.19	0.00546			3096.77	0.00355
		3096.63	0.00432			3099.98	0.00588			3095.79	0.00352			3090.76	0.00311			3092.44	0.00431			3097.2	0.00546			3096.91	0.00353
		3096.77	0.00429			3100.12	0.00586			3095.93	0.0035			3090.9	0.00308			3092.58	0.00429			3097.33	0.00544			3097.05	0.00351
		3096.91	0.00427			3100.26	0.00584			3096.07	0.00348			3091.04	0.00306			3092.72	0.00426			3097.47	0.00541			3097.19	0.00349
		3097.05	0.00424			3100.4	0.00582			3096.21	0.00347			3091.18	0.00303			3092.86	0.00424			3097.61	0.00538			3097.2	0.00349
		3097.19	0.00422			3100.54	0.0058			3096.35	0.00345			3091.32	0.00301			3092.99	0.00421			3097.75	0.00536			3097.33	0.00347
		3097.2	0.00422			3100.67	0.00578			3096.49	0.00343			3091.46	0.00299			3093.13	0.00418			3097.89	0.00533			3097.47	0.00346
		3097.33	0.0042			3100.68	0.00578			3096.63	0.00341			3091.6	0.00296			3093.27	0.00416			3098.03	0.0053			3097.61	0.00344
		3097.47	0.00418			3100.82	0.00576			3096.77	0.00339			3091.74	0.00294			3093.41	0.00413			3098.16	0.00528			3097.75	0.00342
		3097.61	0.00415			3100.96	0.00574			3096.91	0.00337			3091.88	0.00292			3093.55	0.00411			3098.3	0.00525			3097.89	0.0034
		3097.75	0.00413			3101.1	0.00572			3097.05	0.00336			3091.99	0.0029			3093.69	0.00408			3098.44	0.00523			3098.03	0.00339
		3097.89	0.00411			3101.24	0.0057			3097.19	0.00334			3092.02	0.00289			3093.72	0.00408			3098.58	0.0052			3098.16	0.00337
		3098.03	0.00409			3101.38	0.00568			3097.2	0.00334			3092.16	0.00287			3093.83	0.00406			3098.72	0.00518			3098.3	0.00335
		3098.16	0.00407			3101.52	0.00566			3097.33	0.00332			3092.3	0.00285			3093.97	0.00404			3098.86	0.00515			3098.44	0.00334
		3098.3	0.00404			3101.66	0.00564			3097.47	0.00331			3092.44	0.00283			3094.11	0.00401			3098.94	0.00514			3098.58	0.00332
		3098.44	0.00402			3101.8	0.00563			3097.61	0.00329			3092.58	0.00281			3094.25	0.00399			3099	0.00513			3098.72	0.0033
		3098.58	0.004			3101.94	0.00561			3097.75	0.00327			3092.72	0.00279			3094.39	0.00397			3099.14	0.0051			3098.86	0.00329
		3098.72	0.00398			3102.08	0.00559			3097.89	0.00326			3092.86	0.00277			3094.53	0.00394			3099.28	0.00508			3098.94	0.00328
		3098.86	0.00396			3102.22	0.00557			3098.03	0.00324			3092.99	0.00275			3094.67	0.00392			3099.42	0.00506			3099	0.00327
		3098.94	0.00395			3102.36	0.00555			3098.16	0.00322			3093.13	0.00273			3094.81	0.0039			3099.56	0.00503			3099.14	0.00326
		3099	0.00394			3102.41	0.00555			3098.3	0.00321			3093.27	0.00271			3094.95	0.00388			3099.7	0.00501			3099.28	0.00324
		3099.14	0.00392			3102.5	0.00554			3098.44	0.00319			3093.41	0.00269			3095.09	0.00385			3099.84	0.00499			3099.42	0.00322
		3099.28	0.0039			3102.64	0.00552			3098.58	0.00318			3093.55	0.00267			3095.23	0.00383			3099.98	0.00497			3099.56	0.00321
		3099.42	0.00388			3102.78	0.0055			3098.72	0.00316			3093.69	0.00265			3095.37	0.00381			3100.12	0.00494			3099.7	0.00319
		3099.56	0.00386			3102.92	0.00548			3098.86	0.00315			3093.72	0.00264			3095.46	0.0038			3100.26	0.00492			3099.84	0.00318
		3099.7	0.00384			3103.06	0.00547			3098.94	0.00314			3093.83	0.00263			3095.51	0.00379			3100.4	0.0049			3099.98	0.00317
		3099.84	0.00383			3103.2	0.00545			3099	0.00313			3093.97	0.00261			3095.65	0.00377			3100.54	0.00488			3100.12	0.00315
		3099.98	0.00381			3103.34	0.00543			3099.14	0.00312			3094.11	0.00259			3095.79	0.00375			3100.67	0.00486			3100.26	0.00314
		3100.12	0.00379			3103.47	0.00542			3099.28	0.0031			3094.25	0.00257			3095.93	0.00373			3100.68	0.00486			3100.4	0.00312
		3100.26	0.00377			3103.61	0.0054			3099.42	0.00309			3094.39	0.00255			3096.07	0.00371			3100.82	0.00484			3100.54	0.00311
		3100.4	0.00375			3103.75	0.00539			3099.56	0.00307			3094.53	0.00254			3096.21	0.00369			3100.96	0.00482			3100.67	0.00309
		3100.54	0.00373			3103.89	0.00537			3099.7	0.00306			3094.67	0.00252			3096.35	0.00367			3101.1	0.0048			3100.68	0.00309
		3100.67	0.00372			3104.03	0.00535			3099.84	0.00304			3094.81	0.0025			3096.49	0.00365			3101.24	0.00478			3100.82	0.00308
		3100.68	0.00372			3104.15	0.00534			3099.98	0.00303			3094.95	0.00248			3096.63	0.00363			3101.38	0.00476			3100.96	0.00307
		3100.82	0.0037			3104.17	0.00534			3100.12	0.00302			3095.09	0.00247			3096.77	0.00361			3101.52	0.00474			3101.1	0.00305
		3100.96	0.00368			3104.31	0.00532			3100.26	0.003			3095.23	0.00245			3096.91	0.00359			3101.66	0.00472			3101.24	0.00304
		3101.1	0.00366			3104.45	0.00531			3100.4	0.00299			3095.37	0.00243			3097.05	0.00357			3101.8	0.0047			3101.38	0.00303
		3101.24	0.00365			3104.59	0.00529			3100.54	0.00297			3095.46	0.00242			3097.19	0.00355			3101.94	0.00468			3101.52	0.00301
		3101.38	0.00363			3104.73	0.00528			3100.67	0.00296			3095.51	0.00242			3097.2	0.00355			3102.08	0.00466			3101.66	0.003
		3101.52	0.00361			3104.87	0.00526			3100.68	0.00296			3095.65	0.0024			3097.33	0.00354			3102.22	0.00464			3101.8	0.00299
		3101.66	0.0036			3105.01	0.00525			3100.82	0.00295			3095.79	0.00238			3097.47	0.00352			3102.36	0.00462			3101.94	0.00297
		3101.8	0.00358			3105.15	0.00523			3100.96	0.00294			3095.93	0.00237			3097.61	0.0035			3102.41	0.00461			3102.08	0.00296
		3101.94	0.00357			3105.29	0.00522			3101.1	0.00292			3096.07	0.00235			3097.75	0.00348			3102.5	0.0046			3102.22	0.00295
		3102.08	0.00355			3105.43	0.0052			3101.24	0.00291			3096.21	0.00234			3097.89	0.00347			3102.64	0.00458			3102.36	0.00294
		3102.22	0.00353			3105.57	0.00519			3101.38	0.0029			3096.35	0.00232			3098.03	0.00345			3102.78	0.00456			3102.41	0.00293
		3102.36	0.00352			3105.71	0.00517			3101.52	0.00288			3096.49	0.00231			3098.16	0.00343			3102.92	0.00455			3102.5	0.00292
		3102.41	0.00351			3105.85	0.00516			3101.66	0.00287			3096.63	0.00229			3098.3	0.00341			3103.06	0.00453			3102.64	0.00291
		3102.5	0.0035			3105.89	0.00515			3101.8	0.00286			3096.77	0.00228			3098.44	0.0034			3103.2	0.00451			3102.78	0.0029
		3102.64	0.00349			3105.99	0.00514			3101.94	0.00285			3096.91	0.00226			3098.58	0.00338			3103.34	0.00449			3102.92	0.00289
		3102.78	0.00347			3106.13	0.00513			3102.08	0.00284			3097.05	0.00225			3098.72	0.00336			3103.47	0.00448			3103.06	0.00287
		3102.92	0.00346			3106.27	0.00512			3102.22	0.00282			3097.19	0.00223			3098.86	0.00335			3103.61	0.00446			3103.2	0.00286
		3103.06	0.00344			3106.41	0.0051			3102.36	0.00281			3097.2	0.00223			3098.94	0.00334			3103.75	0.00444			3103.34	0.00285
		3103.2	0.00343			3106.55	0.00509			3102.41	0.00281			3097.33	0.00222			3099	0.00333			3103.89	0.00443			3103.47	0.00284
		3103.34	0.00341			3106.69	0.00508			3102.5	0.0028			3097.47	0.00221			3099.14	0.00331			3104.03	0.00441			3103.61	0.00283
		3103.47	0.0034			3106.83	0.00506			3102.64	0.00279			3097.61	0.00219			3099.28	0.0033			3104.15	0.00439			3103.75	0.00282
		3103.61	0.00338			3106.97	0.00505			3102.78	0.00278			3097.75	0.00218			3099.42	0.00328			3104.17	0.00439			3103.89	0.00281
		3103.75	0.00337			3107.11	0.00504			3102.92	0.00277			3097.89	0.00216			3099.56	0.00327			3104.31	0.00438			3104.03	0.00279
		3103.89	0.00336			3107.25	0.00502			3103.06	0.00275			3098.03	0.00215			3099.7	0.00325			3104.45	0.00436			3104.15	0.00279
		3104.03	0.00334			3107.39	0.00501			3103.2	0.00274			3098.16	0.00214			3099.84	0.00324			3104.59	0.00434			3104.17	0.00278
		3104.15	0.00333			3107.53	0.005			3103.34	0.00273			3098.3	0.00212			3099.98	0.00322			3104.73	0.00433			3104.31	0.00277
		3104.17	0.00333			3107.63	0.00499			3103.47	0.00272			3098.44	0.00211			3100.12	0.00321			3104.87	0.00431			3104.45	0.00276
		3104.31	0.00331			3107.67	0.00498			3103.61	0.00271			3098.58	0.0021			3100.26	0.00319			3105.01	0.0043			3104.59	0.00275
		3104.45	0.0033			3107.81	0.00497			3103.75	0.0027			3098.72	0.00209			3100.4	0.00318			3105.15	0.00428			3104.73	0.00274
		3104.59	0.00329			3107.95	0.00496			3103.89	0.00269			3098.86	0.00207			3100.54	0.00316			3105.29	0.00426			3104.87	0.00273
		3104.73	0.00327			3108.09	0.00495			3104.03	0.00268			3098.94	0.00207			3100.67	0.00315			3105.43	0.00425			3105.01	0.00272
		3104.87	0.00326			3108.23	0.00493			3104.15	0.00267			3099	0.00206			3100.68	0.00315			3105.57	0.00423			3105.15	0.00271
		3105.01	0.00325			3108.37	0.00492			3104.17	0.00267			3099.14	0.00205			3100.82	0.00313			3105.71	0.00422			3105.29	0.0027
		3105.15	0.00323			3108.51	0.00491			3104.31	0.00266			3099.28	0.00204			3100.96	0.00312			3105.85	0.0042			3105.43	0.00269
		3105.29	0.00322			3108.64	0.0049			3104.45	0.00265			3099.42	0.00202			3101.1	0.00311			3105.89	0.0042			3105.57	0.00268
		3105.43	0.00321			3108.78	0.00488			3104.59	0.00264			3099.56	0.00201			3101.24	0.00309			3105.99	0.00419			3105.71	0.00267
		3105.57	0.0032			3108.92	0.00487			3104.73	0.00263			3099.7	0.002			3101.38	0.00308			3106.13	0.00418			3105.85	0.00266
		3105.71	0.00318			3109.06	0.00486			3104.87	0.00262			3099.84	0.00199			3101.52	0.00307			3106.27	0.00416			3105.89	0.00265
		3105.85	0.00317			3109.2	0.00485			3105.01	0.00261			3099.98	0.00198			3101.66	0.00305			3106.41	0.00415			3105.99	0.00265
		3105.89	0.00317			3109.34	0.00484			3105.15	0.0026			3100.12	0.00197			3101.8	0.00304			3106.55	0.00413			3106.13	0.00264
		3105.99	0.00316			3109.37	0.00483			3105.29	0.00259			3100.26	0.00195			3101.94	0.00303			3106.69	0.00412			3106.27	0.00263
		3106.13	0.00315			3109.48	0.00482			3105.43	0.00258			3100.4	0.00194			3102.08	0.00301			3106.83	0.0041			3106.41	0.00262
		3106.27	0.00314			3109.62	0.00481			3105.57	0.00257			3100.54	0.00193			3102.22	0.003			3106.97	0.00409			3106.55	0.00261
		3106.41	0.00312			3109.76	0.0048			3105.71	0.00256			3100.67	0.00192			3102.36	0.00299			3107.11	0.00408			3106.69	0.0026
		3106.55	0.00311			3109.9	0.00479			3105.85	0.00255			3100.68	0.00192			3102.41	0.00298			3107.25	0.00406			3106.83	0.00259
		3106.69	0.0031			3110.04	0.00478			3105.89	0.00255			3100.82	0.00191			3102.5	0.00297			3107.39	0.00405			3106.97	0.00258
		3106.83	0.00309			3110.18	0.00477			3105.99	0.00254			3100.96	0.0019			3102.64	0.00296			3107.53	0.00404			3107.11	0.00257
		3106.97	0.00308			3110.32	0.00476			3106.13	0.00253			3101.1	0.00189			3102.78	0.00295			3107.63	0.00403			3107.25	0.00256
		3107.11	0.00307			3110.46	0.00474			3106.27	0.00252			3101.24	0.00188			3102.92	0.00294			3107.67	0.00402			3107.39	0.00255
		3107.25	0.00305			3110.6	0.00473			3106.41	0.00251			3101.38	0.00187			3103.06	0.00292			3107.81	0.00401			3107.53	0.00254
		3107.39	0.00304			3110.74	0.00472			3106.55	0.0025			3101.52	0.00186			3103.2	0.00291			3107.95	0.004			3107.63	0.00254
		3107.53	0.00303			3110.88	0.00471			3106.69	0.0025			3101.66	0.00185			3103.34	0.0029			3108.09	0.00398			3107.67	0.00254
		3107.63	0.00302			3111.02	0.0047			3106.83	0.00249			3101.8	0.00184			3103.47	0.00289			3108.23	0.00397			3107.81	0.00253
		3107.67	0.00302			3111.11	0.00469			3106.97	0.00248			3101.94	0.00183			3103.61	0.00288			3108.37	0.00396			3107.95	0.00252
		3107.81	0.00301			3111.16	0.00469			3107.11	0.00247			3102.08	0.00182			3103.75	0.00286			3108.51	0.00395			3108.09	0.00251
		3107.95	0.003			3111.3	0.00468			3107.25	0.00246			3102.22	0.00181			3103.89	0.00285			3108.64	0.00393			3108.23	0.0025
		3108.09	0.00299			3111.44	0.00467			3107.39	0.00245			3102.36	0.0018			3104.03	0.00284			3108.78	0.00392			3108.37	0.00249
		3108.23	0.00298			3111.58	0.00466			3107.53	0.00244			3102.41	0.00179			3104.15	0.00283			3108.92	0.00391			3108.51	0.00248
		3108.37	0.00297			3111.72	0.00465			3107.63	0.00244			3102.5	0.00179			3104.17	0.00283			3109.06	0.0039			3108.64	0.00247
		3108.51	0.00296			3111.86	0.00464			3107.67	0.00243			3102.64	0.00178			3104.31	0.00282			3109.2	0.00388			3108.78	0.00247
		3108.64	0.00295			3112	0.00463			3107.81	0.00243			3102.78	0.00177			3104.45	0.00281			3109.34	0.00387			3108.92	0.00246
		3108.78	0.00294			3112.14	0.00462			3107.95	0.00242			3102.92	0.00176			3104.59	0.0028			3109.37	0.00387			3109.06	0.00245
		3108.92	0.00293			3112.28	0.00461			3108.09	0.00241			3103.06	0.00175			3104.73	0.00278			3109.48	0.00386			3109.2	0.00244
		3109.06	0.00292			3112.42	0.0046			3108.23	0.0024			3103.2	0.00174			3104.87	0.00277			3109.62	0.00385			3109.34	0.00243
		3109.2	0.00291			3112.56	0.00459			3108.37	0.00239			3103.34	0.00173			3105.01	0.00276			3109.76	0.00384			3109.37	0.00243
		3109.34	0.0029			3112.7	0.00458			3108.51	0.00239			3103.47	0.00172			3105.15	0.00275			3109.9	0.00383			3109.48	0.00243
		3109.37	0.00289			3112.84	0.00457			3108.64	0.00238			3103.61	0.00171			3105.29	0.00274			3110.04	0.00381			3109.62	0.00242
		3109.48	0.00289			3112.85	0.00457			3108.78	0.00237			3103.75	0.0017			3105.43	0.00273			3110.18	0.0038			3109.76	0.00241
		3109.62	0.00288			3112.98	0.00456			3108.92	0.00236			3103.89	0.0017			3105.57	0.00272			3110.32	0.00379			3109.9	0.0024
		3109.76	0.00287			3113.12	0.00455			3109.06	0.00235			3104.03	0.00169			3105.71	0.00271			3110.46	0.00378			3110.04	0.00239
		3109.9	0.00286			3113.26	0.00454			3109.2	0.00235			3104.15	0.00168			3105.85	0.0027			3110.6	0.00377			3110.18	0.00239
		3110.04	0.00285			3113.4	0.00453			3109.34	0.00234			3104.17	0.00168			3105.89	0.0027			3110.74	0.00376			3110.32	0.00238
		3110.18	0.00284			3113.54	0.00452			3109.37	0.00234			3104.31	0.00167			3105.99	0.00269			3110.88	0.00375			3110.46	0.00237
		3110.32	0.00283			3113.68	0.00451			3109.48	0.00233			3104.45	0.00166			3106.13	0.00268			3111.02	0.00374			3110.6	0.00236
		3110.46	0.00282			3113.82	0.0045			3109.62	0.00232			3104.59	0.00165			3106.27	0.00267			3111.11	0.00373			3110.74	0.00236
		3110.6	0.00281			3113.95	0.00449			3109.76	0.00232			3104.73	0.00164			3106.41	0.00266			3111.16	0.00373			3110.88	0.00235
		3110.74	0.0028			3114.09	0.00448			3109.9	0.00231			3104.87	0.00164			3106.55	0.00265			3111.3	0.00371			3111.02	0.00234
		3110.88	0.00279			3114.23	0.00447			3110.04	0.0023			3105.01	0.00163			3106.69	0.00264			3111.44	0.0037			3111.11	0.00234
		3111.02	0.00278			3114.37	0.00446			3110.18	0.0023			3105.15	0.00162			3106.83	0.00263			3111.58	0.00369			3111.16	0.00233
		3111.11	0.00278			3114.51	0.00445			3110.32	0.00229			3105.29	0.00161			3106.97	0.00262			3111.72	0.00368			3111.3	0.00233
		3111.16	0.00277			3114.59	0.00445			3110.46	0.00228			3105.43	0.0016			3107.11	0.00261			3111.86	0.00367			3111.44	0.00232
		3111.3	0.00276			3114.65	0.00444			3110.6	0.00227			3105.57	0.0016			3107.25	0.0026			3112	0.00366			3111.58	0.00231
		3111.44	0.00276			3114.79	0.00444			3110.74	0.00227			3105.71	0.00159			3107.39	0.00259			3112.14	0.00365			3111.72	0.0023
		3111.58	0.00275			3114.93	0.00443			3110.88	0.00226			3105.85	0.00158			3107.53	0.00258			3112.28	0.00364			3111.86	0.0023
		3111.72	0.00274			3115.07	0.00442			3111.02	0.00225			3105.89	0.00158			3107.63	0.00257			3112.42	0.00363			3112	0.00229
		3111.86	0.00273			3115.21	0.00441			3111.11	0.00225			3105.99	0.00157			3107.67	0.00257			3112.56	0.00362			3112.14	0.00228
		3112	0.00272			3115.35	0.0044			3111.16	0.00225			3106.13	0.00157			3107.81	0.00256			3112.7	0.00361			3112.28	0.00228
		3112.14	0.00271			3115.49	0.00439			3111.3	0.00224			3106.27	0.00156			3107.95	0.00255			3112.84	0.0036			3112.42	0.00227
		3112.28	0.0027			3115.63	0.00438			3111.44	0.00223			3106.41	0.00155			3108.09	0.00254			3112.85	0.0036			3112.56	0.00226
		3112.42	0.0027			3115.77	0.00437			3111.58	0.00223			3106.55	0.00154			3108.23	0.00253			3112.98	0.00359			3112.7	0.00226
		3112.56	0.00269			3115.91	0.00437			3111.72	0.00222			3106.69	0.00154			3108.37	0.00253			3113.12	0.00358			3112.84	0.00225
		3112.7	0.00268			3116.05	0.00436			3111.86	0.00221			3106.83	0.00153			3108.51	0.00252			3113.26	0.00357			3112.85	0.00225
		3112.84	0.00267			3116.19	0.00435			3112	0.00221			3106.97	0.00152			3108.64	0.00251			3113.4	0.00356			3112.98	0.00224
		3112.85	0.00267			3116.33	0.00434			3112.14	0.0022			3107.11	0.00151			3108.78	0.0025			3113.54	0.00355			3113.12	0.00224
		3112.98	0.00266			3116.34	0.00434			3112.28	0.00219			3107.25	0.00151			3108.92	0.00249			3113.68	0.00354			3113.26	0.00223
		3113.12	0.00266			3116.47	0.00433			3112.42	0.00219			3107.39	0.0015			3109.06	0.00248			3113.82	0.00353			3113.4	0.00222
		3113.26	0.00265			3116.61	0.00432			3112.56	0.00218			3107.53	0.00149			3109.2	0.00247			3113.95	0.00353			3113.54	0.00222
		3113.4	0.00264			3116.75	0.00432			3112.7	0.00217			3107.63	0.00149			3109.34	0.00247			3114.09	0.00352			3113.68	0.00221
		3113.54	0.00263			3116.89	0.00431			3112.84	0.00217			3107.67	0.00149			3109.37	0.00246			3114.23	0.00351			3113.82	0.0022
		3113.68	0.00262			3117.03	0.0043			3112.85	0.00217			3107.81	0.00148			3109.48	0.00246			3114.37	0.0035			3113.95	0.0022
		3113.82	0.00262			3117.17	0.00429			3112.98	0.00216			3107.95	0.00147			3109.62	0.00245			3114.51	0.00349			3114.09	0.00219
		3113.95	0.00261			3117.31	0.00428			3113.12	0.00216			3108.09	0.00147			3109.76	0.00244			3114.59	0.00348			3114.23	0.00218
		3114.09	0.0026			3117.45	0.00428			3113.26	0.00215			3108.23	0.00146			3109.9	0.00243			3114.65	0.00348			3114.37	0.00218
		3114.23	0.00259			3117.59	0.00427			3113.4	0.00214			3108.37	0.00145			3110.04	0.00242			3114.79	0.00347			3114.51	0.00217
		3114.37	0.00259			3117.73	0.00426			3113.54	0.00214			3108.51	0.00145			3110.18	0.00242			3114.93	0.00346			3114.59	0.00217
		3114.51	0.00258			3117.87	0.00425			3113.68	0.00213			3108.64	0.00144			3110.32	0.00241			3115.07	0.00345			3114.65	0.00217
		3114.59	0.00257			3118.01	0.00424			3113.82	0.00212			3108.78	0.00143			3110.46	0.0024			3115.21	0.00345			3114.79	0.00216
		3114.65	0.00257			3118.08	0.00424			3113.95	0.00212			3108.92	0.00143			3110.6	0.00239			3115.35	0.00344			3114.93	0.00215
		3114.79	0.00256			3118.15	0.00424			3114.09	0.00211			3109.06	0.00142			3110.74	0.00238			3115.49	0.00343			3115.07	0.00215
		3114.93	0.00256			3118.29	0.00423			3114.23	0.00211			3109.2	0.00141			3110.88	0.00238			3115.63	0.00342			3115.21	0.00214
		3115.07	0.00255			3118.43	0.00422			3114.37	0.0021			3109.34	0.00141			3111.02	0.00237			3115.77	0.00341			3115.35	0.00214
		3115.21	0.00254			3118.57	0.00421			3114.51	0.0021			3109.37	0.00141			3111.11	0.00236			3115.91	0.0034			3115.49	0.00213
		3115.35	0.00254			3118.71	0.00421			3114.59	0.00209			3109.48	0.0014			3111.16	0.00236			3116.05	0.00339			3115.63	0.00212
		3115.49	0.00253			3118.85	0.0042			3114.65	0.00209			3111.11	0.00133			3111.3	0.00235			3116.19	0.00339			3115.77	0.00212
		3115.63	0.00252			3118.99	0.00419			3114.79	0.00208			3112.85	0.00126			3112.85	0.00227			3116.33	0.00338			3115.91	0.00211
		3115.77	0.00251			3119.13	0.00418			3114.93	0.00208			3114.59	0.0012			3114.59	0.00219			3116.34	0.00338			3116.05	0.00211
		3116.34	0.00249			3119.26	0.00418			3116.34	0.00202			3116.34	0.00115			3116.34	0.00211			3116.47	0.00337			3116.34	0.0021
		3118.08	0.00241			3119.4	0.00417			3118.08	0.00196			3118.08	0.0011			3118.08	0.00204			3118.08	0.00328			3118.08	0.00203
		3119.82	0.00233			3119.82	0.00415			3119.82	0.0019			3119.82	0.00105			3119.82	0.00197			3119.82	0.00319			3119.82	0.00197

[truncated: 6 more sheets: fig 4h, fig 5b, fig 6c, fig 6d, fig 6e, fig 6f]
